# Supplementary material for: A different view on fine-scale population structure in Western African populations
Source: Hum Genet. 2019 Oct 19;139(1):45–59. doi: 10.1007/s00439-019-02069-7 (PMC6942040; doi:10.1007/s00439-019-02069-7)
Supplement: Supplementary file 16 — Supplementary material 16 (XLSX 1239 kb) [file 439_2019_2069_MOESM16_ESM.xlsx]

## Sheet: Summary
Pair of clusters	Number of combined individuals	Top SNPs of Percentile = 99.9%
1-2	134	139
1-3	202	139
1-4	386	139
1-5	99	139
1-6	296	139
1-7	260	138
1-8	95	139
1-9	96	139
1-10	91	139
1-11	113	138
1-12	72	139
2-3	242	139
2-4	426	139
2-5	139	139
2-6	336	139
2-7	300	139
2-8	135	139
2-9	136	139
2-10	131	139
2-11	153	139
2-12	112	139
3-4	494	139
3-5	207	139
3-6	404	139
3-7	368	139
3-8	203	139
3-9	204	139
3-10	199	139
3-11	221	139
3-12	180	137
4-5	391	139
4-6	588	139
4-7	552	139
4-8	387	139
4-9	388	139
4-10	383	139
4-11	405	139
4-12	364	139
5-6	301	139
5-7	265	139
5-8	100	139
5-9	101	139
5-10	96	139
5-11	118	139
5-12	77	138
6-7	462	139
6-8	297	139
6-9	298	139
6-10	293	139
6-11	315	139
6-12	274	139
7-8	261	139
7-9	262	139
7-10	257	139
7-11	279	139
7-12	238	139
8-9	97	139
8-10	92	139
8-11	114	138
8-12	73	134
9-10	93	139
9-11	115	138
9-12	74	138
10-11	110	138
10-12	69	139
11-12	91	139
Average	229	138.788
Minimum	69	134
Maximum	588	139

## Sheet: Gene set
Gene Set	Total Genes in GWAS Catalog	Matched genes from queries	P-value	adjusted P-value (FDR)	genes
Response to fenofibrate	3	3	0	0	NXPH1, CD36, DOCK4
Response to chemotherapy in breast cancer hypertensive cases (cumulative dose) (bevacizumab)	6	6	0	0	PFKFB3, MAML2, PARVB, TGFBR2, SV2C, MSRA
Obesity-related traits	756	168	1.57e-61	6.4e-59	ELAVL4, FGGY, SPAG17, KCNN3, IFI16, AIM2, NMNAT2, PPP1R12B, DSTYK, ENAH, RYR2, RGS7, SMYD3, CELF2, RSU1, CACNB2, MSRB2, PRTFDC1, MYO3A, ARMC4, MPP7, PRKG1, CTNNA3, NRG3, SORBS1, SLIT1, HPSE2, PKD2L1, ABLIM1, TACC2, NAV2, NELL1, TENM4, DLG2, CNTN5, ETS1, NTM, CCND2, ADAMTS20, FAM19A2, PPM1H, ANKS1B, CHST11, SRRM4, TMEM132D, MTUS2, RFC3, DCLK1, TRPC4, EPSTI1, GPC5, GPC6, FARP1, FAM155A, MYO16, COL4…
Body mass index	546	109	9.8e-36	3e-33	FGR, AGBL4, ELAVL4, SSBP3, NEGR1, TNNI3K, AK5, DPYD, CRB1, CACNB2, PAX2, TCF7L2, CTBP2, DOCK1, RNH1, TUB, OR4C15, MYEOV, GAB2, NCAM1, SOX5, CPNE8, PDZRN4, ANKS1B, NOVA1, PRKD1, AKAP6, NPAS3, GALNT16, NRXN3, RPL15P2, GABRA5, TCF12, RORA, RBFOX1, FTO, ZFHX3, ITGB3, ITGB3, SKAP1, SEPT9, DCC, CDH7, CDH19, ZNF536, ADCY3, ALK, NRXN1, PSME4, LINC01122, REG3A, CTNNA2, LRP1B, FIGN, STK39, PARD3B, ADAM23, …
Post bronchodilator FEV1/FVC ratio	199	60	7.08e-31	1.73e-28	GRIK3, PROX1-AS1, ESRRG, TCF7L2, LRRC4C, DLG2, CACNA1C, FAM19A2, GRIP1, MDGA2, MDGA2, CEP128, RIN3, CHRNB4, ADAMTS7, ARNT2, SLCO3A1, WWOX, CDH13, ASIC2, TCF4, NRXN1, FBLN7, CNTNAP5, MGAT5, KCNH7, PARD3B, SP100, KIF16B, NPEPL1, CNTN4, ZNF385D, RARB, ULK4, ERC2, MAGI1, ROBO2, CADM2, ZPLD1, KALRN, CLSTN2, PPM1L, KCNIP4, GRID2, ARHGEF38, MARCH1, PDE4D, MAST4, EDIL3, MCTP1, SPOCK1, TENM2, OFCC1, BTBD9…
Amyotrophic lateral sclerosis (sporadic)	164	46	1.03e-22	2.09e-20	ATP2B4, ASB13, ANK3, FAT3, CNTN5, OPCML, TSPAN9, DACH1, RGS6, RYR3, ADAMTSL3, NTRK3, ADAMTS18, ASIC2, PIEZO2, ANKRD29, RNF165, UNC13A, LRRTM4, ERBB4, TRPM8, MACROD2, NFATC2, CHODL, ERG, DSCAM, TMPRSS2, MYO18B, ATP2B2, THRB, ITGA9, FAM19A1, KCNMB2, TBC1D1, INPP4B, NR3C2, LRFN2, LAMA2, SP4, CALN1, DOCK4, CSMD1, RP1L1, NKAIN3, ADAMTSL1, GNA14
Post bronchodilator FEV1	120	36	2.23e-19	3.9e-17	CAMTA1, CA6, USP33, KCNT2, ESRRG, CHRM3, RGS7, SMYD3, LRRC4C, DLG2, GRIA4, PPFIA2, DCLK1, TTC6, MDGA2, MDGA2, RIN3, CHRNB4, ADAMTS7, ARNT2, SLC6A2, LRP1B, SP100, CYP24A1, ROBO2, CADM2, CLSTN2, PPM1L, MAST4, MCTP1, SPOCK1, SYNE1, AMPH, COBL, DOCK5, PTPRD, TRPM3
Night sleep phenotypes	538	81	7.82e-19	1.2e-16	HIVEP3, VAV3, CDNF, MALRD1, CTNNA3, KCNC1, TENM4, PRDM10, ETV6, SLC38A1, RNF219-AS1, GPC6, NALCN-AS1, NALCN, COL4A1, COL4A2, SCFD1, AKAP6, NPAS3, SAMD4A, RGS6, STON2, VRK1, ANXA2, ISG20, FAM174B, GRIN2A, SLC6A2, CDH13, PMP22, MYO18A, LRP1B, TANC1, SP100, CDH4, CNTN4, GRM7, RFTN1, TGFBR2, CACNA2D3, ERC2, TNIK, SOX2-OT, IL21-AS1, SH3RF1, ENPP6, NREP, EPB41L4A, KCNN2, SLC27A6, ARHGAP26, PPP2R2B, STK…
Height	522	78	5.22e-18	7.1e-16	CLIC4, SCMH1, SPAG17, PHGDH, DNM3, PAPPA2, COLGALT2, TSEN15, PTPN14, CCDC3, SLIT1, CTBP2, MAML2, CCND2, ETV6, PDE3A, MRPL42, DCLK1, GPC5, RAD51B, TLE3, ADAMTSL3, IGF1R, NPRL3, CDH13, USP10, ADAP2, KRT23, ANKFN1, BCAS3, RBBP8, INSR, MYO1F, ADCY3, DTNB, CAMKMT, CCDC88A, ANTXR1, GLI2, NCKAP5, STK39, PDE11A, TNS1, EPB41L1, SYN3, TNRC6B, VGLL4, CMTM8, SERPINI1, FNDC3B, NAALADL2, LCORL, BMP3, PRKG2, AR…
Asthma	207	45	1.97e-17	2.41e-15	NEGR1, TNFSF4, CRB1, DENND1B, CELF2, PRKG1, MPPED2, CNTN5, ETV6, GLT1D1, TMEM132D, AKAP6, RAD51B, SLC24A4, WDR72, RORA, NCOA1, SLC8A1, TRPM8, KIF16B, NCAM2, THRB, RARB, MAGI1, CLSTN2, LPP, PDE4D, FER, TSLP, RAD50, GPX5, GRM4, BACH2, PREP, SAMD5, BBS9, GLI3, GRM3, ZBTB10, TRPS1, EIF3H, COLEC10, TEK, MOB3B, ACO1
Myopia	73	25	9.19e-16	1.02e-13	NFIA, NR5A2, FRMPD2, KCNMA1, TCF7L2, LRRC4C, DLG2, GRIA4, DSCAML1, FXYD6, NTM, PCCA, RBFOX1, SHISA6, MYO1D, CAMKMT, PDE11A, THRB, ANTXR2, BMP3, KCNQ5, LAMA2, TOX, SH3GL2, ADAMTSL1
Diisocyanate-induced asthma	189	39	1.37e-14	1.4e-12	CLSTN1, ITGA8, MSRB2, PRTFDC1, MKX, ARMC4, UNC5B, CDH23, NEURL1, SH3PXD2A, PDGFD, RP11-809C9.2, MAP1LC3B2, AKAP6, NPAS3, CCDC33, NOL4, RYR1, TACR1, GLI2, TFCP2L1, LRP1B, ARHGAP15, FIGN, PARD3B, NRP2, PTPRT, NCAM2, CNTN4, PRICKLE2, IFT122, ARHGAP24, TENM3, FBXL7, NREP, MYOM2, CSMD1, GFRA2, CDH17, KDM4C
Post bronchodilator FEV1/FVC ratio in COPD	51	20	1.76e-14	1.65e-12	RNPEP, PCDH15, FAM19A2, CHRNB4, PRKCB, MKS1, SNTG2, ITGA4, SPAG16, TOX2, SULF2, PPM1L, DNAH5, FBXL7, C7, NNT, GABRG2, BTBD9, PTPRD, BNC2
Alzheimer's disease (cognitive decline)	48	19	5.62e-14	4.91e-12	FMN2, SPON1, GPC6, MYO16, GABRG3, LIPC, VAT1L, BCAS3, CTNNA2, PARVB, STK32B, AFF1, CAMK4, MEGF10, NKAIN2, ELMO1, HECW1, CSMD1, ST18
Menarche (age at onset)	216	41	6.64e-14	5.42e-12	SSBP3, LEPR, NEGR1, TNNI3K, DPYD, RXRG, NR5A2, SLIT1, ATRNL1, CTBP2, GAB2, PGR, DSCAML1, KLF12, ARHGEF7, TEX29, MKRN3, UNC13C, RORA, FTO, WWP2, CMIP, DLGAP1, SLC14A2, OLFM2, CCDC85A, LRP1B, AGAP1, THRB, CADM2, TMEM108, TENM2, SLIT3, DST, MCHR2, ASCC3, SUGCT, ERICH1-AS1, DLGAP2, CSMD1, KDM4C, PTPRD
Blood pressure (smoking interaction)	29	15	7.31e-14	5.59e-12	OPCML, TNFRSF19, GPC5, GPC6, NRXN3, ZSWIM7, CDH19, LRP1B, CNTN4, MECOM, PRKG2, RPS6KA2, FOXP2, COLEC10, TRAPPC9
Type 2 diabetes	255	45	7.78e-14	5.6e-12	MACF1, SLC44A3, PROX1-AS1, VPS26A, TCF7L2, GALNT18, CCND2, CNTN1, ADAMTS20, MPHOSPH9, KLF12, NRXN3, RASGRP1, ANXA2, RORA, HMG20A, SNX29, FTO, WWOX, CMIP, GLP2R, OSBPL1A, CAPN13, THADA, CCDC85A, DNER, ZPLD1, ADCY5, LPP, GABRA4, TMEM154, MARCH1, IL20RA, MTHFD1L, SLC22A3, DGKB, JAZF1, HECW1, BRAF, CPA6, GLIS3, PTPRD, LINGO2, TLE1, PALM2-AKAP2
Coronary artery disease	431	61	2.06e-13	1.4e-11	DPYD, ATF3, KIAA1217, NRP1, PRKG1, PLCE1, PKD2L1, TCF7L2, SOX6, NELL1, PDGFD, TSPAN9, SLC38A1, ANKS1B, BTBD11, DNAH10, SCARB1, COL4A1, COL4A2, SLC25A21, EML1, ADAMTS7, MYH11, CDH13, B4GALNT2, BCAS3, LIPG, RGL3, ELL, ADCY3, THADA, ACTR2, VAMP5, MERTK, ARHGAP15, KCNH7, TNS1, DSTN, CABIN1, KB-318B8.7, ADAMTS9-AS2, DNAJC13, FNDC3B, SHROOM3, UNC5C, SEMA5A, ITGA1, MAST4, ARHGAP26, GMDS, PHACTR1, FKBP5,…
Schizophrenia	604	75	4.93e-13	3.03e-11	GRIK3, DPYD, HHAT, KIF26B, CACNB2, NRP1, ANK3, TCF7L2, NELL1, LUZP2, LINC01059, GRAMD1B, CACNA1C, PPFIA2, NOS1, MPHOSPH9, RILPL2, PRKD1, AKAP6, NPAS3, RGS6, LIPC, RORA, TLE3, CHRNB4, AP3B2, ADAMTSL3, AGBL1, GRIN2A, SNX29, CDH13, GID4, MSI2, TCF4, CTDP1, ZNF536, CNTNAP5, ANKRD44, RFTN2, NGEF, AGAP1, ENTHD1, MCHR1, EP300, RANGAP1, NAGA, TCF20, CNTN4, TBC1D5, MAGI1, CCDC39, SOX2-OT, ZFYVE28, GPM6A, …
Photic sneeze reflex	65	21	4.95e-13	3.03e-11	CAMTA1, LMO4, KCNT2, ESRRG, NEBL, NRG3, LUZP2, FAT3, SRRM4, ENOX1, PCDH9, KLF12, AKAP6, NR2F2, RBFOX1, ZFHX3, CNTNAP5, FHIT, CADM2, SH3RF1, EDIL3
Response to amphetamines	33	15	1.03e-12	6.02e-11	CSMD2, SGMS1, NELL1, FARP1, CNTNAP4, WWOX, CDH13, THADA, FHIT, KCTD8, CCSER1, TENM3, FBXL17, TRAPPC9, ABL1
Plateletcrit	219	39	2.13e-12	1.19e-10	PRTFDC1, MASTL, PLCE1, ETS1, FAM19A2, TMEM120B, MPHOSPH9, DACH1, ABCC4, SAMD4A, RAD51B, STON2, RIN3, ITPK1, IGF1R, TNFRSF13B, MSI2, CD226, MARK4, CD33, THADA, PLCB1, CASS4, RUNX1, ERG, TBC1D5, ARHGEF3, KALRN, MECOM, METAP1, RNF150, MEF2C-AS1, NREP, CASC15, GGNBP1, HDAC9, LINC-PINT, RBPMS, RCL1
Autism spectrum disorder, attention deficit-hyperactivity disorder, bipolar disorder, major depressive disorder, and schizophrenia (combined)	46	17	3.72e-12	1.98e-10	DPYD, CACNB2, ANK3, TCF7L2, ANO5, TENM4, SLC35F2, CACNA1C, ANKS1B, FAM155A, NTRK3, GRIN2A, TCF4, GRIK1, PPP2R2B, SYNE1, CSMD1
Lung adenocarcinoma	113	26	1.32e-11	6.7e-10	AK5, NR5A2, RASSF5, SBF2, PDE3A, MDGA2, MDGA2, CCDC85C, FGF7, ATP8B4, TLE3, CHRNB4, ADAMTS7, HSD17B2, LRFN1, NCOA1, ACTR2, LRP1B, LINC01098, LPCAT1, TNIP1, IRF4, UBD, GABBR1, DLC1, EPHX2, TLE1
Systemic lupus erythematosus	222	38	1.39e-11	6.81e-10	IL12RB2, NEGR1, TNFSF4, RABGAP1L, SMG7, DSTYK, WDFY4, SLC22A12, NADSYN1, ETS1, DRAM1, SRRM4, ELF1, KLF12, RAD51B, SLC12A1, SCAMP5, GRB2, RASGRP3, TET3, KCNJ3, STAT4, CNTN6, CD80, CD86, NAALADL2, LPP, AFF1, COL25A1, C9, TNIP1, ATXN1, BACH2, PRDM1, AHI1, JAZF1, XKR6, KDM4C
Platelet count	285	44	1.72e-11	8.07e-10	DPYD, DNM3, RASSF5, CHRM3, PRTFDC1, ETS1, FAR2, HSD17B6, RPH3A, TMEM120B, MPHOSPH9, ABCC4, RAD51B, STON2, ITPK1, IGF1R, USP7, TNFRSF13B, AP2B1, MARK4, CD33, THADA, PLCB1, CASS4, RUNX1, ERG, TBC1D5, SATB1, ARHGEF3, KALRN, MECOM, METAP1, MAST4, IQGAP2, MEF2C-AS1, NREP, UBD, GABBR1, GGNBP1, TBC1D22B, HDAC9, CD36, RBPMS, RCL1
Major depressive disorder	133	28	2.61e-11	1.18e-09	ESRRG, RSU1, CCND2, GRIN2B, PLXNC1, ENOX1, NDFIP2, FMN1, SHC4, PIEZO2, DNAH6, PHF21B, FHIT, PTPRG, SYNPR, NLGN1, EHHADH, SOD3, UNC5C, GMPR, ATXN1, DGKB, SP4, CACNA2D1, PCLO, TRPS1, TRAPPC9, DMRT1
Coronary artery calcified atherosclerotic plaque (130 HU threshold) in type 2 diabetes	35	14	4.92e-11	2.15e-09	RSU1, ANK3, PDE3A, RAD51B, GABRG3, DTNA, IL36B, AGAP1, CDH4, ABI3BP, NSG1, STK32B, MAGI2, MSRA
Body mass index (joint analysis main effects and smoking interaction)	81	21	6.88e-11	2.9e-09	ELAVL4, NEGR1, TNNI3K, PAX2, TCF7L2, NOVA1, PRKD1, NRXN3, CHRNB4, ADAMTS7, FTO, ADCY3, FIGN, ERBB4, RARB, FHIT, CADM2, CCDC39, SCARB2, ASB4, LINGO2
Intraocular pressure	82	21	8.95e-11	3.65e-09	HIVEP3, GPR158, TCF7L2, ADAMTS20, MEIS2, RBFOX1, ADAMTS18, TCF4, ANTXR1, FMNL2, TNS1, FNDC3B, DGKG, LPP, FBXL17, FER, GLCCI1, ICA1, SEMA3C, CAV2, GLIS3
Metabolite levels (Pyroglutamine)	18	10	1.38e-10	5.43e-09	PRTFDC1, CTNNA3, SORCS1, FAM155A, SLC12A1, XXYLT1, ANKRD6, ICA1, RELN, BNC2
Angiotensin-converting enzyme inhibitor intolerance	43	15	1.44e-10	5.52e-09	ACOT11, LMO4, H2AFY2, ANKS1B, MEIS2, ASIC2, LIPG, NYAP2, ANAPC10, GABRG2, MBOAT1, NXPH1, TNS3, CNTNAP2, TG
Motion sickness	32	13	1.56e-10	5.61e-09	CELF2, CNTN1, NR2F2, LRP1B, CBLN4, CPNE4, NLGN1, SDK1, POU6F2, ST18, LINGO2, ACO1, LPAR1
Bipolar disorder and schizophrenia	32	13	1.56e-10	5.61e-09	CNTN5, NALCN, RORA, NCKAP5, ADAM23, RIN2, ERC2, KCNMB2, COMMD10, NMUR2, CNTNAP2, MSRA, ASTN2
Colorectal cancer	117	25	1.76e-10	6.16e-09	MACF1, CHRM3, CELF2, CUBN, VTI1A, TCF7L2, HSPA12A, POLD3, PARP11, CCND2, ETV6, CUX2, NOS1, MYO16, CDH1, WWOX, CASC20, PLCB1, KCNIP4, FSTL5, TNIP1, CDKN1A, BTBD9, SLC22A3, EIF3H
Post bronchodilator FEV1 in COPD	38	14	2.03e-10	6.89e-09	SPAG17, RNPEP, GRIK4, MEIS2, MKS1, PIEZO2, SNTG2, ZNF385D, ABI3BP, DNAH5, FSTL4, PTPRD, LURAP1L, LPAR1
Migraine	78	20	2.22e-10	7.34e-09	NRP1, PLCE1, HPSE2, NELL1, MPPED2, NOVA1, ITPK1, AGBL1, RNF213, TRPM8, ZMYND8, TGFBR2, PHACTR1, FUT9, HEY2, SUGCT, IMMP2L, DOCK4, LINGO2, ASTN2
Coronary artery aneurysm in Kawasaki disease	23	11	2.45e-10	7.87e-09	CSMD2, COL24A1, NEBL, NAV2, TMTC2, NRXN3, MYO3B, MACROD2, TSHZ2, CPNE4, CSMD1
Mean corpuscular volume	278	41	3.29e-10	1.03e-08	LEPR, ATP2B4, MARCH8, HK1, MMP26, SOX6, CCND2, MYO16, IRS2, BAZ1A, RAD51B, SCAMP5, NPRL3, FBXL19, CDH1, ADAP2, ELL, RAB10, THADA, LINC01122, SERTAD2, TOX2, ZNF217, ERG, MYH9, TNRC6B, KAT2B, THRB, AFF1, ANAPC10, SV2C, MEF2C-AS1, GMPR, CASC15, BACH2, EPB41L2, CD36, RBPMS, SLC20A2, CCDC26, RCL1
Refractive error	29	12	4.89e-10	1.49e-08	GRIA4, PTPRR, PCCA, RBFOX1, SHISA6, MYO1D, CACNA1D, BMP3, KCNQ5, LAMA2, TOX, CHD7
Alzheimer's disease (late onset)	54	16	7.96e-10	2.37e-08	CR1, CELF2, LUZP2, GAB2, CDON, ADAMTS20, SLC24A4, RIN3, CD33, CASS4, CACNA2D3, FBXL7, MTHFD1L, ATXN7L1, CNTNAP2, PTK2B
Loneliness	30	12	8.22e-10	2.39e-08	ADAM12, SRRM4, AGBL1, SYDE1, OTOR, CNTN6, NAALADL2, EDIL3, SMOC2, HDAC9, CSMD1, PTPRD
Cognitive performance	84	20	9.9e-10	2.81e-08	VANGL2, KIAA1217, GRIK4, PARP11, GRIN2B, BTBD11, SLC24A4, UNC13C, LIPC, SEC14L1, PLCB1, PLCXD2, EHHADH, FAT4, RIMS1, BACH2, VPS41, IMMP2L, TOX, SH3GL2
Airway responsiveness in chronic obstructive pulmonary disease	13	8	1.38e-09	3.85e-08	WDFY4, PCDH15, ABCC4, BCAS3, CACNG2, RARB, SGCD, CSMD1
Pursuit maintenance gain	94	21	1.54e-09	4.19e-08	CMIP, SDK2, CCDC102B, DOK6, TACR1, NGEF, COL18A1, RARB, CACNA1D, DDX60L, LINC01098, USP45, MAP7, OSBPL3, VWC2, MAGI2, CSMD1, PTPRD, SH3GL2, PCSK5, LPAR1
Red blood cell count	187	31	1.81e-09	4.82e-08	PHGDH, HK1, SBF2, CACNA1C, CCND2, MYO16, RAD51B, NPRL3, BCAS3, CTIF, LINC01122, ANTXR1, TFCP2L1, SLC40A1, KLF7, TOX2, ZNF217, THRB, MITF, MECOM, SHROOM3, AFF1, MEF2C-AS1, GMDS, CD36, TRPS1, CCDC26, GLIS3, SPATA6L, RCL1, ACO1
Visceral adipose tissue/subcutaneous adipose tissue ratio	57	16	2.04e-09	5.3e-08	LUZP2, OPCML, DNAH10, EYA2, CNTN6, TRAK1, CACNA1D, EPHB1, LPP, RPS14, BACH2, SNX10, COBL, CNTNAP2, TOX, ZFAT
Coronary artery calcified atherosclerotic plaque (90 or 130 HU threshold) in type 2 diabetes	27	11	2.6e-09	6.62e-08	GABRG3, PTPRM, LRP1B, GRIK1, ARHGEF3, ALDH7A1, ATXN1, MAGI2, CACNA2D1, MSRA, PSD3
BMI (adjusted for smoking behaviour)	81	19	3.12e-09	7.78e-08	ELAVL4, NEGR1, TNNI3K, PAX2, TCF7L2, NOVA1, PRKD1, NRXN3, FTO, ADCY3, FIGN, ERBB4, RARB, FHIT, CADM2, CCDC39, SCARB2, ASB4, LINGO2
Copper levels	66	17	3.4e-09	8.32e-08	KAZN, DNAH14, ANXA7, GLRX3, FOXN3, VRK1, GRIN2A, SHISA9, USP10, SHISA6, CCDC85A, MYO18B, PHF21B, ZPLD1, HAND2-AS1, FARS2, SMOC2
Immune response to smallpox vaccine (IL-6)	39	13	3.56e-09	8.53e-08	PRKCQ, GPR158, MKX, PCDH15, TMTC2, UNC13C, RAB10, RUNX1, CACNA2D3, PDE4D, TENM2, CSMD1, ZHX2
Neutrophil count	153	27	3.94e-09	9.27e-08	FGGY, LEPR, PRTFDC1, PDGFD, ETS1, RCBTB1, RAD51B, RIN3, VRK1, TLDC1, MARK4, THADA, IL1RN, PLCB4, DSCAM, BCL2L13, CPNE4, CCDC125, ATXN1, AHI1, TNS3, PSD3, RBPMS, CHD7, RPSAP47, CCDC26, NDRG1
Thyroid hormone levels	28	11	4.33e-09	1e-07	NFIA, PRDM11, ITPK1, FGF7, NETO1, INSR, NR3C2, PDE8B, SASH1, PDE10A, GLIS3
Obesity (early onset extreme)	23	10	4.61e-09	1.04e-07	LEPR, NEGR1, KIAA1217, TCF7L2, SCNN1A, FTO, TCF4, SLC8A1, FARS2, MSRA
Waist circumference adjusted for body mass index	126	24	4.78e-09	1.06e-07	SPAG17, DNM3, TSEN15, OR2W5, SSPN, HOXC4, HOXC4, DNAH10, TLE3, ADAMTSL3, NPRL3, ZNF423, VPS53, ADAP2, MYO1F, NCOA1, ZNRF3, FNDC3B, LCORL, PRKG2, HHIP, FER, BCKDHB, JAZF1, PCSK5
Gout	53	15	4.97e-09	1.09e-07	ABCC8, ALX4, SLC22A12, CUX2, LIPC, RBFOX1, BCAS3, RARB, CACNA2D3, FSTL4, JAZF1, PDE1C, CFTR, RFX3, PTPRD
Systemic juvenile idiopathic arthritis	34	12	5.26e-09	1.13e-07	COL11A1, ZNF33B, ZNF33B, SORCS1, RIN3, WWOX, ZNF521, ZBTB7C, FBLN7, PRICKLE2, RPF2P2, HDAC9, EIF3H
Diabetic kidney disease	24	10	8.11e-09	1.71e-07	MAT1A, SORCS3, IGSF22, BTBD11, TNFRSF19, KCNH7, APOL1, MYH9, ITPR1, CNTNAP2
Periodontitis (PAL4Q3)	15	8	8.82e-09	1.83e-07	THSD4, RBFOX1, ZNF385D, ROBO2, WDR36, CAMK4, NMUR2, NKAIN3
Atrial fibrillation	42	13	1.08e-08	2.2e-07	KCNN3, NEBL, NEURL1, SH3PXD2A, CNTN5, CUX2, SYNE2, CGNL1, ZFHX3, SLC1A4, ANXA4, KCNN2, SLC35F1
Cognitive decline rate in late mild cognitive impairment	122	23	1.15e-08	2.31e-07	ATP2B4, TMTC2, TMEM132D, NOVA1, FRMD6, NR2F2, RBFOX1, AIPL1, LINC00299, SNAP25-AS1, CDH4, ATP2B2, TGFBR2, CADPS, GPM6A, FSTL4, GABRA1, GABRG2, TENM2, PLG, SDK1, FOXK1, PSD3
Eosinophil percentage of white cells	141	25	1.19e-08	2.34e-07	HIVEP3, AK5, APBB1IP, SIK3, KLF12, RBBP8, LINC00299, PLB1, NFATC2, RUNX1, NCF4, IRAK2, LPP, IL21-AS1, ANKRD33B, TSLP, RAD50, TNIP1, FKBP5, BACH2, ELMO1, MSRA, CHD7, CCDC26, LPAR1
PR interval	25	10	1.38e-08	2.63e-07	MFSD2A, MYO3A, MICAL2, SOX5, SLC8A1, ITGA9, MAGI1, ARHGAP24, CREBRF, CAV2
Response to antipsychotic treatment	25	10	1.38e-08	2.63e-07	SLC26A9, SOX5, ANKS1B, MEIS2, CDH13, RNF144A, CNTNAP5, FIGN, PDE4D, ASTN2
Waist-to-hip ratio adjusted for body mass index	114	22	1.4e-08	2.63e-07	SPAG17, DNM3, PAPPA2, PLCE1, TCF7L2, SSPN, HOXC4, HOXC4, DNAH10, KLF12, GPC6, KLF13, ZNF423, CMIP, ZNF536, EYA2, ZNRF3, HMGXB4, ADAMTS9-AS2, HHIP, ARHGEF28, NXPH1, SNX10
Bipolar disorder and eating disorder	6	5	1.77e-08	3.28e-07	CADM3, RYR2, NRG3, NALCN, SOX2-OT
Cognitive decline (age-related)	44	13	2.13e-08	3.89e-07	VTI1A, TCF7L2, SCFD1, STRN, LRRTM4, CASS4, GABRA4, RPSAP2, UBE3D, DNAH11, DGKI, TRPS1, TEK
Small cell lung carcinoma	74	17	2.44e-08	4.39e-07	NRP1, NELL1, DISC1FP1, RGS6, FOXN3, TMEM179, CHRNB4, EPHB1, MARCH1, FSTL4, ZNF322, COL21A1, DST, SKAP2, SGCZ, SH3GL2, ADAMTSL1
Mitochondrial DNA levels	21	9	2.49e-08	4.41e-07	ST6GALNAC3, FMO5, NPAS3, ZNF521, SLC8A1, THADA, CDH18, EDIL3, CAP2
Lung function (FEV1/FVC)	52	14	2.98e-08	5.21e-07	CHRM3, SVIL, THSD4, TNS1, PID1, ASB1, CACNA2D3, MECOM, HHIP, ITGA1, CYFIP2, ADAM19, KCNQ5, ASTN2
Venous thromboembolism adjusted for sickle cell variant rs77121243-T	68	16	3.84e-08	6.61e-07	ST6GALNAC3, CD48, ANK3, OPCML, ABCC1, WWOX, GNAL, PARD3B, PTPRT, LINC00578, FBXL7, IQGAP2, RAD50, DRD1, RELN, TRPM3
Nicotine dependence	22	9	4.36e-08	7.38e-07	NR5A2, CTNNA3, CHRNB4, TANC1, CACNA2D3, UBD, GABBR1, GLIS3, ADAMTSL1
Cognitive function	85	18	4.41e-08	7.38e-07	AKAP6, VRK1, WDR72, TLE3, MYH11, TEX14, SKA2, NCOA1, CTNNA2, TCF20, FHIT, CADM2, SPOCK3, PDE4D, GLCCI1, ICA1, PLXNA4, DAPK1
Pulmonary function	61	15	4.61e-08	7.62e-07	SNRPN, TLE3, THSD4, WWOX, TNS1, ASB1, CHAF1B, ADARB1, RARB, MECOM, HHIP, ITGA1, ADAM19, DAAM2, SNTG1
Breast cancer	214	31	5.16e-08	8.41e-07	HIVEP3, LMO4, PIK3C2B, ESRRG, EXO1, TCF7L2, MYEOV, NTN4, KLF12, ABCC4, SLC25A21, RAD51B, RIN3, FTO, AMFR, ELL, LYPD5, NCOA1, ADCY3, CTNNA2, ERBB4, GRIK1, ITPR1, TGFBR2, PDE4D, NREP, ATXN1, DNAH11, CDCA7L, ANXA13, ASTN2
Alcohol dependence	54	14	5.23e-08	8.41e-07	CAMTA1, GLRX3, CNTN5, OPCML, PPFIA2, GNAL, TAMM41, ULK4, ERC2, ABI3BP, CAST, PPP2R2B, MSR1, LINGO2
Daytime sleep phenotypes	259	35	5.33e-08	8.47e-07	KIF26B, FRMPD2, ARHGAP22, PLEKHA5, STAB2, EGLN3, BLM, SNX29, WWOX, CDH13, SHISA6, DPP10, THSD7B, PLCB1, PLCB4, LINC00113, CNTN4, GRM7, ZNF385D, ERC2, PTPRG, EPHB1, HHIP, RAI14, SGCD, ITK, CYFIP2, GMDS, GPX5, OR2J3, OR2U2P, KLHL31, COL21A1, DST, METTL24
Visceral fat	47	13	5.48e-08	8.59e-07	ADAM12, SLC22A8, GPC6, SERTAD2, MYO3B, NCAM2, CADM2, WDR49, NSUN2, DNAH5, FBXL7, PEBP4, TLE1
Body mass index (joint analysis main effects and physical activity interaction)	87	18	6.56e-08	1.02e-06	NEGR1, TNNI3K, TCF7L2, PRKD1, AKAP6, NPAS3, NRXN3, FTO, ADCY3, RARB, FHIT, CADM2, DGKG, CDH12, FBXL17, LRFN2, LINGO2, ASTN2
Amyotrophic lateral sclerosis	48	13	7.37e-08	1.13e-06	SCFD1, LIPC, SLC39A11, LAMA3, UNC13A, ZNF142, CABIN1, KB-318B8.7, CNTN4, KALRN, CPNE4, ATXN1, LAMA4, MOB3B
Waist circumference	71	16	7.64e-08	1.15e-06	AGBL4, NEGR1, TCF7L2, OVCH2, PPM1H, ANKS1B, PRKD1, NRXN3, ADAMTSL3, FTO, CADM2, IL1RAP, CDH12, LRFN2, SLC22A2, LINGO2
High light scatter reticulocyte percentage of red cells	165	26	8.54e-08	1.27e-06	PRTFDC1, HK1, SOX6, BAZ1A, TLN2, NPRL3, CDH1, USP10, MYO1D, AP2B1, LAMA3, ADCY3, STRN, ITGA4, TNS1, PTPRN, THRB, LINC00877, GMPR, ATXN1, LAMA4, STX7, TNS3, TRPS1, RCL1, SEMA4D
Glucocorticoid-induced osteonecrosis	10	6	9.43e-08	1.39e-06	KCNMA1, CCND2, KLF12, ZFHX3, GRIK1, PCSK5
Thiazide-induced adverse metabolic effects in hypertensive patients	57	14	1.15e-07	1.68e-06	CHRM3, PCDH15, ADAM12, AGBL1, GRIN2A, SLC39A11, PIEZO2, MOGAT1, EYA2, IQGAP2, BCKDHB, SLC35F1, JAZF1, NIPAL2
Adverse response to chemotherapy (neutropenia/leucopenia) (all antimicrotubule drugs)	7	5	1.18e-07	1.68e-06	ESRRG, GPC5, ADAMTS18, ARHGAP44, PRDM1
Plasma thyroid-stimulating hormone levels	7	5	1.18e-07	1.68e-06	VAV3, PTPN14, ANO5, NR3C2, PDE10A
BMI in smokers	19	8	1.35e-07	1.9e-06	NEGR1, CHRNB4, ADAMTS7, FTO, RARB, FHIT, CCDC39, INPP4B
Neuroticism	149	24	1.54e-07	2.15e-06	GRIK3, CACNA1E, ENAH, DESI2, SBF2, SOX6, DDB2, NOS1, MDGA2, MDGA2, GALNT16, RGS6, AGBL1, RBFOX1, EP300, RANGAP1, ZNF620, MAGI1, PDE4D, ASCC3, NKAIN2, NXPH1, GRM3, FOXP2, XKR6
Waist circumference adjusted for BMI in active individuals	83	17	1.62e-07	2.23e-06	SPAG17, DNM3, TSEN15, SSPN, HOXC4, HOXC4, DNAH10, TLE3, ADAMTSL3, NPRL3, VPS53, MYO1F, RBM45, FNDC3B, PRKG2, HHIP, BCKDHB, JAZF1
Mosquito bite size	101	19	1.67e-07	2.26e-06	RUNX3, ST6GALNAC3, HHAT, LRRC4C, ETS1, TMEM132D, UNC13C, XYLT1, ZNF423, ASIC2, DCC, LINC00299, LPP, RBM47, CDH12, KIF3A, BACH2, FOXK1, GNGT1
Cadmium levels	44	12	1.82e-07	2.45e-06	CACNB2, ALX4, LINC00378, SHC4, SHISA9, PRKCB, CMIP, DPP10, CNTN3, KCNIP4, DRD1, IMMP2L
Itch intensity from mosquito bite adjusted by bite size	121	21	2e-07	2.65e-06	RUNX3, GNG12-AS1, DLG2, NTM, SCNN1A, PCDH9, KCTD1, RNF144A, LINC00299, MYO3B, NCF4, LSAMP, UNC5C, RASGRF2, NREP, KIF3A, MAGI2, GRM8, CNTNAP2, DLC1, SULF1
Pulmonary function decline	15	7	2.14e-07	2.78e-06	PCDH9, SYNE2, RORA, PLXNA4, CSMD1, CHD7, MUSK
Refractive astigmatism	15	7	2.14e-07	2.78e-06	NRXN1, CASS4, CLSTN2, NLN, CASC15, ABCA13, TOX
Diastolic blood pressure	162	25	2.18e-07	2.81e-06	DNM3, RGS7, CACNB2, PLCE1, SOX6, MYEOV, TENM4, PDE3A, ADAMTS7, NPRL3, FBXL19, CMIP, INSR, ADCY3, SLC8A1, FIGN, TNS1, PLCB1, CNTN6, ULK4, CACNA1D, MECOM, ABLIM3, SLC35F1, PDE10A
Body mass index in physically active individuals	76	16	2.21e-07	2.82e-06	NEGR1, TNNI3K, TCF7L2, PRKD1, AKAP6, NPAS3, NRXN3, FTO, ADCY3, RARB, FHIT, CADM2, FBXL17, LRFN2, LINGO2, ASTN2
Waist circumference adjusted for BMI (joint analysis main effects and physical activity interaction)	85	17	2.37e-07	2.99e-06	SPAG17, DNM3, TSEN15, SSPN, HOXC4, HOXC4, DNAH10, TLE3, ADAMTSL3, NPRL3, VPS53, MYO1F, NCOA1, FNDC3B, PRKG2, HHIP, BCKDHB, JAZF1
Attention deficit hyperactivity disorder	60	14	2.41e-07	3e-06	CSMD2, UNC5B, GRM5, GRIK4, NT5DC3, GPC6, CDH13, ATP2C2, FHIT, ELOVL6, ITGA1, MAP1B, LOXL2, ASTN2
High light scatter reticulocyte count	163	25	2.47e-07	3.05e-06	PRTFDC1, HK1, SOX6, BAZ1A, TLN2, CDH1, USP10, MYO1D, AP2B1, LAMA3, ADCY3, ITGA4, TNS1, PTPRN, THRB, LINC00877, IQGAP2, GMPR, ATXN1, LAMA4, STX7, TNS3, TRPS1, RCL1, SEMA4D
Celiac disease	113	20	2.56e-07	3.13e-06	RUNX3, NFIA, TNFSF4, RGS1, PPP1R12B, SYT2, PFKFB3, PRKCQ, ETS1, ANKFN1, ITGA4, DOK5, CCR3, CD80, LPP, STK32B, IRF4, BACH2, NKAIN2, ELMO1
Lymphocyte counts	153	24	2.61e-07	3.16e-06	ATP2B4, PRTFDC1, HKDC1, ETS1, APOLD1, RILPL2, DNAH10, ELF1, KLF12, TLDC1, RAP1GAP2, TNFRSF13B, STK11, ARHGAP15, PLCB1, ARHGEF3, ADCY5, TNIK, TBC1D1, ANTXR2, IRF4, BACH2, HDAC9, JAZF1
Hypothyroidism	77	16	2.7e-07	3.24e-06	MINOS1, VAV3, TNFRSF19, CDH13, INSR, SNTG2, NR3C2, PDE8B, BACH2, SAMD5, SASH1, PDE10A, ZNF804B, ZBTB10, RPSAP47, TG
Chronotype	32	10	2.87e-07	3.41e-06	PIGK, AK5, PSME4, ACYP2, ASB1, TNRC6B, ERC2, PHACTR1, FBXL13, MSRA
Platelet distribution width	154	24	2.96e-07	3.49e-06	CAMTA1, SSBP3, NUP210L, DNM3, CUBN, STIM1, TSPAN9, FAR2, TMEM120B, USP7, AP2B1, CD226, MARK4, NCK2, PLCB1, RIN2, MOV10L1, TBC1D5, KALRN, INPP4B, IQGAP2, MEF2C-AS1, SNX9, ELMO1
Carotid plaque burden	39	11	3.3e-07	3.84e-06	ATRNL1, PRKD1, SNRPN, KCNH8, ZNF385D, ABI3BP, CD80, ANTXR2, COL25A1, KCNQ5, NUB1
Personality traits in bipolar disorder	5	4	3.47e-07	4e-06	RXRG, PLCE1, GRM7, ITK
Fasting insulin (dietary factor interaction)	16	7	4.08e-07	4.66e-06	NRG3, PARP11, ARHGEF7, AGBL1, SNX29, SPAG16, CLSTN2
Alzheimer's disease	47	12	4.27e-07	4.84e-06	CR1, FRMD4A, PAX2, PCED1B, RFC3, STK24, CD33, SLC8A1-AS1, SASH1, RELN, CNTNAP2, MSRA
Bipolar disorder lithium response (categorical) or schizophrenia	8	5	4.53e-07	5.08e-06	LINC01059, GRAMD1B, MYO1H, ADAMTSL3, CMAHP, EPHX2
Depression (quantitative trait)	12	6	5.68e-07	6.26e-06	ITGB1, FAM155A, RORA, CDH13, CDH18, GRM8
Multiple myeloma and monoclonal gammopathy	12	6	5.68e-07	6.26e-06	TNFRSF13B, DTNB, TOM1, ULK4, DNAH11, CDCA7L
Breast size	81	16	5.83e-07	6.37e-06	SPAG17, ATP2B4, MARK1, MYEOV, NTN4, GPC6, FTO, NOL4, GLI2, NAGA, TBC1D22A, PTPRG, CADPS, BTC, ELMO1, RBPMS
Mild influenza (H1N1) infection	41	11	6.05e-07	6.55e-06	NRG3, PNLIPRP3, ADAM12, DLG2, PTPRR, TRPC4, CEP128, CTNNA2, BRAF, PXDNL, LINGO2
Multiple sclerosis	160	24	6.22e-07	6.62e-06	DDAH1, VCAM1, RGS1, VTI1A, PDZRN4, MPHOSPH9, GPC5, DSC3, TNFSF14, THADA, MERTK, NCKAP5, RBM45, CYP24A1, RCAN1, ERG, CD86, TRIM2, BACH2, AHI1, ARHGEF10, CSMD1, PXDNL, SH3GL2
Sum eosinophil basophil counts	160	24	6.22e-07	6.62e-06	HIVEP3, APBB1IP, SIK3, RIN3, MARK4, LINC00299, PLB1, XPO1, NFATC2, RUNX1, ERG, NCF4, IRAK2, LPP, IL21-AS1, WDR36, RAD50, TNIP1, BACH2, GLCCI1, ELMO1, CHD7, CCDC26, LPAR1
Multiple myeloma	28	9	6.67e-07	7e-06	TNFRSF13B, DTNB, TOM1, ULK4, JARID2, DTNBP1, PRDM1, DNAH11, CDCA7L
Glucose homeostasis traits	73	15	6.7e-07	7e-06	PLCE1, FAT3, KLF12, MYO5C, CDH13, PTPRM, DCC, GNA15, ALK, THADA, LPP, DOCK5, VPS13B, PCSK5, ASTN2
Immune response to measles-mumps-rubella vaccine	17	7	7.36e-07	7.56e-06	RNASE9, NR2F2, CNTNAP4, MON1B, SLC8A1, PTPRD, ACO1
Homeostasis model assessment of insulin resistance (dietary factor interaction)	17	7	7.36e-07	7.56e-06	NRG3, PARP11, ARHGEF7, AGBL1, SNX29, SPAG16, CLSTN2
Diabetic retinopathy	35	10	8.05e-07	8.14e-06	IGSF21, TNFSF4, ARHGAP22, TCF7L2, RBFOX1, TNFRSF13B, MPRIP, TCF4, INSR, TENM2
Myopia (pathological)	35	10	8.05e-07	8.14e-06	TACC2, CNTN5, CHD4, ASPA, ZNF536, FHIT, CLSTN2, MSRA, SNTB1, PTPRD
Pulse pressure	93	17	9.7e-07	9.73e-06	FGGY, PLCE1, PRDM11, PDE3A, MYH6, NPRL3, CDH13, SLC14A2, FIGN, ULK4, ARHGAP24, PHACTR1, HDAC9, SUGCT, SLC20A2, CDH17, TRAPPC9
Bone fracture in osteoporosis	9	5	1.3e-06	1.27e-05	PTER, SVIL, LUZP2, DOK6, SLC40A1
Mean arterial pressure (alcohol consumption interaction)	9	5	1.3e-06	1.27e-05	ESRRG, SLIT1, KAT2B, SLIT3, GLI3
Total ventricular volume	9	5	1.3e-06	1.27e-05	KCNT2, GRIN2B, FRMD6, CNTN4, DNAH11
Dialysis-related mortality	30	9	1.39e-06	1.35e-05	ESRRG, GAS2, SLC24A4, RIN3, PTPRM, TET3, LINC00113, PDZRN3, RAPGEF5
Longevity	44	11	1.4e-06	1.35e-05	DACH1, ABCC4, STK24, WDR72, ASIC2, NRXN1, CDH4, NCAM2, TBC1D22A, ZFYVE28, TRPM3
Alzheimer disease and age of onset	24	8	1.51e-06	1.43e-05	HTR7, FARP1, LINC00692, PTPRG, NR3C2, SH3RF1, KCNN2, DST
Asthma and hay fever	24	8	1.51e-06	1.43e-05	VAV3, FAM19A2, TNS1, EDIL3, TSLP, WDR36, XKR6, ZBTB10
Late-onset Alzheimer's disease	52	12	1.52e-06	1.43e-05	RASSF5, TENM4, FAT3, CDH1, DNAH6, MECOM, COL25A1, SEC24B, IQGAP2, HDAC9, COBL, DLC1
Male fertility	6	4	1.99e-06	1.83e-05	NTM, PCDH9, MACROD2, PCSK5
Middle childhood and early adolescence aggressive behavior	6	4	1.99e-06	1.83e-05	OPCML, LRRTM4, CNTN4, ASB4
Response to iloperidone treatment (QT prolongation)	6	4	1.99e-06	1.83e-05	NRG3, NUBPL, SLCO3A1, CERKL
Resting heart rate	138	21	2.04e-06	1.86e-05	UBE4B, LMO4, RASSF5, RNH1, CACNA1C, PDE3A, SOX5, PPFIA2, MYH6, RGS6, ADCK1, NEO1, MYH11, PMP22, TANC1, FAM227A, CACNA1D, ARHGAP10, SLC35F1, GNGT1, CSMD1
Neurofibrillary tangles	14	6	2.25e-06	2.03e-05	RASSF5, SVIL, KLF12, FAM214A, MYO1D, ITGA4
Epilepsy and lamotrigine-induced maculopapular eruptions	25	8	2.26e-06	2.03e-05	SYT2, GFRA1, EPHB1, HDAC9, TNS3, PDE7A, DNAJC5B, BNC2
Methadone dose in opioid dependence	39	10	2.68e-06	2.39e-05	DPYD, SORCS1, NELL1, MAML2, E2F7, STK24, FHIT, DGKG, CCSER1, WDR36
QT interval	110	18	2.96e-06	2.62e-05	ACOT7, PDE4B, PDE3A, FAR2, KLF12, NETO1, SLC8A1, PTPRG, MCF2L2, ARHGAP24, ARHGAP10, GMPR, CAP2, SLC35F1, CEP85L, ELMO1, DOCK5, KCNQ3
Epstein-Barr virus copy number in lymphoblastoid cell lines	55	12	3.01e-06	2.63e-05	PCDH15, CTNNA3, NRG3, GLRX3, ZNF75A, SLC6A2, WWOX, SLC39A11, MACROD2, PAPSS1, CSMD1, DLC1
Type 2 diabetes (age of onset)	47	11	3.01e-06	2.63e-05	IL12RB2, PIGK, AK5, PROX1-AS1, TMEM132D, ADAMTS18, TSHZ2, ZNF217, LY86-AS1, HDAC9, ODF1
Adverse response to lamotrigine and phenytoin	10	5	3.11e-06	2.68e-05	NELL1, ADAMTS20, DACH1, ZNF521, FHIT
Energy expenditure (24h)	10	5	3.11e-06	2.68e-05	ESRRG, GPR158, AGPAT4, CACNA2D1, PCLO
Coronary artery calcified atherosclerotic plaque score in type 2 diabetes	26	8	3.3e-06	2.74e-05	ASTN1, GRM5, ANKFN1, LRP1B, MAGI1, FSTL5, OSBPL3, ABL1
Periodontitis (CDC/AAP)	26	8	3.3e-06	2.74e-05	ITGA8, WDR73, LRP1B, MFSD1, ERGIC1, CSMD1, SNTB1, LURAP1L
Cerebrospinal fluid t-tau:AB1-42 ratio	26	8	3.3e-06	2.74e-05	RABGAP1L, ITGA8, DBX1, DLG2, CNTNAP5, DYTN, BRAF, COL22A1
Quantitative traits	26	8	3.3e-06	2.74e-05	ITGA8, CUBN, CACNB2, APOC4, ARHGAP15, MOGAT1, SDK1, UBE3C
Attention function in attention deficit hyperactive disorder	20	7	3.32e-06	2.74e-05	NELL1, DLG2, CHRNB4, ARHGEF3, SORCS2, BTBD9, DST
Spherical equivalent (joint analysis main effects and education interaction)	20	7	3.32e-06	2.74e-05	RBFOX1, SLC14A2, CASC15, KCNQ5, LAMA2, PDE10A, TOX
Squamous cell lung carcinoma	132	20	3.57e-06	2.93e-05	HIVEP3, KCNN3, MASTL, PKD2L1, RNF219-AS1, TEX29, NPAS3, CHRNB4, ADAMTS7, NYAP2, SCGN, ZNF322, PRSS16, OR2J3, RIMS1, CDCA7L, RAPGEF5, COBL, LINC-PINT, GLIS3
Obesity	56	12	3.73e-06	3.04e-05	NEGR1, TNNI3K, PTER, KCNMA1, PCDH9, NRXN3, FTO, WWOX, ADCY3, NCAM2, CADM2, LINGO2
Reticulocyte count	165	23	3.79e-06	3.07e-05	DSTYK, PRTFDC1, HK1, SOX6, DNAH10, BAZ1A, TLN2, CDH1, USP10, MYO1D, AP2B1, ADCY3, ANTXR1, ABCB6, THRB, ARHGEF3, LINC00877, IQGAP2, GMPR, ATXN1, STX7, TRPS1, SEMA4D
Mean platelet volume	259	31	3.89e-06	3.13e-05	CAMTA1, NUP210L, DNM3, DSTYK, RASSF5, C4BPA, PKD2L1, STIM1, FAR2, FGD4, TMEM120B, RAD51B, TCF12, AP2B1, ITGB3, ITGB3, MSI2, CD226, SIRPB1, SIRPA, ZMYND8, TBC1D5, ARHGEF3, KALRN, WDR49, TBC1D14, AFF1, MAST4, IQGAP2, MEF2C-AS1, ELMO1, CD36
Systolic blood pressure in sickle cell anemia	15	6	4.03e-06	3.2e-05	NCK2, DPP10, THRB, TENM3, CSMD1, RFX3
Multiple system atrophy (pathologically confirmed)	15	6	4.03e-06	3.2e-05	FOXN3, ARHGAP44, ANKFN1, RASGRP3, TENM2, ASCC3
Chin dimples	74	14	4.2e-06	3.31e-05	CRB1, TCF7L2, ASB7, TCF4, ZNF536, ARHGAP15, MOGAT1, KCNMB2, FAT4, ARHGEF28, DRD1, ZHX2, GLIS3, BNC2
Gut microbiota (functional units)	57	12	4.61e-06	3.61e-05	HIVEP3, SLIT1, NTM, VAX2, MYO18B, ULK4, CD86, DGKG, SORCS2, SEMA5A, SLIT3, COL21A1
Serum thyroid-stimulating hormone levels	27	8	4.72e-06	3.66e-05	MINOS1, RNF219-AS1, WWOX, AAK1, ITGA1, PDE8B, VWC2, CDK14
Knee osteoarthritis	27	8	4.72e-06	3.66e-05	PLA2G4A, FRMD4A, GALNT18, DDX10, PARD3B, MAGI1, ANKRD6, LINC01006, C7orf13
Basophil percentage of granulocytes	49	11	4.83e-06	3.69e-05	GRIP1, ATP8B4, RYR1, LINC00299, SIRPA, RUNX1, CNTN4, CCR3, AFF1, CHD7, CCDC26
Anorexia nervosa	49	11	4.83e-06	3.69e-05	ZC3H10, FAM19A2, FAM155A, AKAP6, WWOX, VGLL4, SOX2-OT, SSBP2, MCTP1, ZNF804B, CNBD1
Granulocyte count	124	19	4.88e-06	3.7e-05	LEPR, PRTFDC1, ETS1, RCBTB1, RAD51B, RIN3, TLDC1, MARK4, THADA, IL1RN, BCL2L13, CCDC125, ATXN1, AHI1, GLCCI1, TNS3, RBPMS, CHD7, CCDC26
Mean corpuscular hemoglobin	262	31	4.96e-06	3.74e-05	LEPR, MARCH8, HK1, SOX6, CCND2, MYO16, IRS2, RAD51B, NPRL3, CDH1, ADAP2, ELL, RAB10, THADA, LINC01122, SERTAD2, SLC40A1, ZNF217, ERG, MYH9, TNRC6B, KAT2B, THRB, AFF1, MEF2C-AS1, GMPR, CASC15, RBPMS, CCDC26, ZFAT, RCL1
Response to methotrexate in juvenile idiopathic arthritis	42	10	5.93e-06	4.45e-05	ANKS1B, STAB2, CHST11, BTBD11, GABRG3, TGIF1, SYNGR1, ENTHD1, CFTR, CSMD1
Basophil percentage of white cells	50	11	6.06e-06	4.52e-05	DSTYK, GRIP1, ATP8B4, RYR1, LINC00299, RUNX1, CNTN4, CCR3, AFF1, CHD7, CCDC26
Sum neutrophil eosinophil counts	126	19	6.26e-06	4.64e-05	LEPR, PRTFDC1, ETS1, RCBTB1, RAD51B, RIN3, TLDC1, MARK4, THADA, IL1RN, BCL2L13, CCDC125, ATXN1, AHI1, GLCCI1, TNS3, RBPMS, CHD7, CCDC26
Airflow obstruction	28	8	6.64e-06	4.65e-05	THSD4, SEPT9, CYYR1, ITPR1, RARB, SRP72, CALN1, PTPRD
Phospholipid levels (plasma)	28	8	6.64e-06	4.65e-05	PKD2L1, DLG2, KLF12, LIPC, CDH8, KCNH7, ITGA9, ELOVL2
Influenza A (H1N1) severity	7	4	6.68e-06	4.65e-05	MAML2, FAM19A2, NAALADL2, ZFYVE28
Non-response to antidepressants and depression	7	4	6.68e-06	4.65e-05	KAZN, RASGRP3, ERG, PTPRD
Optic nerve measurement (cup area)	7	4	6.68e-06	4.65e-05	ESRRG, RFTN1, NMUR2, DENND2A
Neurocognitive impairment in HIV-1 infection (dichotomous)	7	4	6.68e-06	4.65e-05	FAM155A, SH3RF3, CSMD1, PXDNL
antipsychotic drug dosage in schizophrenia or schizoaffective disorder	7	4	6.68e-06	4.65e-05	NRG3, RGS6, CAMKMT, THRB
Lifetime average cigarettes per day in chronic obstructive pulmonary disease	7	4	6.68e-06	4.65e-05	PLCE1, ELMO1, CALN1, ASTN2
Brain connectivity	7	4	6.68e-06	4.65e-05	SPON1, TACR1, MACROD2, CNTN4
Multiple sclerosis (age of onset)	7	4	6.68e-06	4.65e-05	AXDND1, RAB38, SGCD, RELN
Allergic rhinitis	35	9	6.72e-06	4.65e-05	RBFOX1, FTO, PMP22, LAMA3, TMEM232, TSLP, LAMA4, GLI3, NKAIN3
Response to lithium treatment in bipolar disorder	4	3	6.8e-06	4.65e-05	CSMD2, HDAC9, GFRA2
Chronic mucus hypersecretion	4	3	6.8e-06	4.65e-05	USH2A, SATB1, MAML3
Blood pressure	96	16	6.84e-06	4.65e-05	CACNB2, KCNMA1, GOLGA7B, GOLGA7B, SOX6, MYO16, NPRL3, CDH13, FIGN, STK39, CNTN4, ULK4, FHIT, MECOM, CAMK4, PHACTR1, DAPK1
Periodontitis (DPAL)	16	6	6.84e-06	4.65e-05	SNRPN, TGIF1, GRIK1, IQSEC1, NLGN1, EHHADH
Systolic blood pressure	160	22	7.3e-06	4.93e-05	CLIC4, CACNB2, PLCE1, PAX2, SOX6, PDE3A, NPRL3, ACOX1, SEPT9, INSR, RGL3, ALK, FIGN, CERS6, PPP4R1L, ITPR1, CACNA1D, MECOM, ARHGAP24, CASC15, EBF2, ZFAT
Cerebrospinal fluid clusterin levels	22	7	7.69e-06	5.17e-05	FOXN3, SLC14A2, CTNNA2, LINC00607, DST, ABCA13, CSMD1
Eosinophil counts	172	23	7.85e-06	5.25e-05	HIVEP3, APBB1IP, SIK3, RIN3, MARK4, LINC00299, PLB1, XPO1, RUNX1, NCF4, IRAK2, LPP, ANKRD33B, TSLP, WDR36, RAD50, TNIP1, BACH2, ELMO1, CHD7, CCDC26, RCL1, LPAR1
Male-pattern baldness	97	16	7.9e-06	5.25e-05	RUNX3, SPAG17, ALX4, SSPN, FAR2, TMEM132D, TLE3, MSI2, SLC14A2, THADA, ASB1, RUNX1, IRF4, OFCC1, HDAC9, TNS3
Lung cancer in ever smokers	150	21	8.24e-06	5.45e-05	AK5, KCNT2, CHRNB4, ADAMTS7, ZBTB7C, NCOA1, FSHR, NRXN1, CACNA2D3, LPCAT1, IRF4, CASC15, SCGN, ZNF322, LINC00240, PRSS16, OR2J3, UBD, GABBR1, HECW1, EPHX2
Heart rate	36	9	8.87e-06	5.83e-05	CPNE8, TMEM132D, MYH6, RGS6, RBFOX1, PDE11A, SERPINI1, FNDC3B, SLC35F1
Alanine aminotransferase (ALT) levels after remission induction therapy in actute lymphoblastic leukemia (ALL)	52	11	9.38e-06	6.13e-05	CSMD2, PHGDH, FAM19A2, TMEM132D, TRPC4, RNF213, DCTN1, ASB1, ERC2, CPNE4, CAST
Initial pursuit acceleration	44	10	9.67e-06	6.26e-05	SMG7, KCNMA1, TMEM132D, TEX29, NCKAP5, SPAG16, PLCB4, CBLN4, MEGF10, CNTNAP2
Urate levels in overweight individuals	44	10	9.67e-06	6.26e-05	COL24A1, SLC22A12, DLG2, PDZRN4, NOL4, DTNA, PSD3, SH2D4A, NKAIN3, COL22A1
Allergic disease (asthma, hay fever or eczema)	175	23	1.06e-05	6.77e-05	RUNX3, TNFSF4, ETS1, AQP2, TTC6, RAD51B, RORA, LINC00299, KYNU, ARHGAP15, NFATC2, ZNF217, RUNX1, LINC00870, LPP, TSLP, WDR36, CAMK4, RAD50, BACH2, HDAC9, JAZF1, ZBTB10
Reticulocyte fraction of red cells	175	23	1.06e-05	6.77e-05	PRTFDC1, HK1, SOX6, TMEM120B, IRS2, BAZ1A, TLN2, NPRL3, CDH1, USP10, MYO1D, AP2B1, ANTXR1, ABCB6, THRB, ARHGEF3, LINC00877, IQGAP2, GMPR, ATXN1, STX7, TRPS1, SEMA4D
Total cholesterol change in response to fenofibrate in statin-treated type 2 diabetes	17	6	1.11e-05	7.05e-05	ST6GALNAC3, FGF14, NRXN1, NLGN1, FBXL7, SCGN
Non-small cell lung cancer	17	6	1.11e-05	7.05e-05	NALCN, LIPC, CDH8, PIEZO2, THSD7B, XXYLT1
Waist circumference adjusted for BMI (joint analysis main effects and smoking interaction)	80	14	1.15e-05	7.19e-05	SPAG17, TSEN15, DNAH10, ADAMTSL3, ZNF423, ADAP2, FNDC3B, LCORL, PRKG2, HHIP, RAI14, FER, JAZF1, PCSK5
Asthma (childhood onset)	53	11	1.16e-05	7.19e-05	HPSE2, INSR, LRP1B, FMNL2, TRPM8, MAGI1, ABI3BP, FER, RAD50, GRM4, SEMA3E
Coronary artery calcification	53	11	1.16e-05	7.19e-05	CACNA1E, COL4A2, ADAMTS7, AGBL1, MSI2, ERBB4, CACNA2D3, PRICKLE2, SORCS2, PHACTR1, KCNQ3
Cerebrospinal T-tau levels	37	9	1.16e-05	7.19e-05	NR5A2, ADCK1, CDH8, CNTNAP4, CDH4, BRAF, SNTB1, COL22A1, GLIS3
Triglycerides	110	17	1.16e-05	7.19e-05	SIK3, DSCAML1, SLC38A1, UBR1, FRMD5, LIPC, FTO, TM4SF5, DNAH17, INSR, AFF1, AP3B1, CDKN1A, TBL2, ERICH1-AS1, DLGAP2, XKR6, SLC18A1
BMI in non-smokers	62	12	1.23e-05	7.37e-05	NEGR1, TCF7L2, NOVA1, NRXN3, FTO, ADCY3, FIGN, ERBB4, FHIT, CADM2, CCDC39, LINGO2
Subcutaneous adipose tissue	62	12	1.23e-05	7.37e-05	NEGR1, CTNNA3, RORA, FTO, MGAT5, THSD7B, CADM2, NR3C2, NNT, NKAIN2, STC1, PTPRD
Neuritic plaque	12	5	1.25e-05	7.37e-05	SLCO3A1, CLSTN2, GALNT7, CSMD1, PXDNL
Corneal astigmatism	12	5	1.25e-05	7.37e-05	MAML2, XYLT1, VAX2, DPPA4, DNAH5
Metabolite levels (HVA)	12	5	1.25e-05	7.37e-05	RAB10, ERG, VGLL4, CCSER1, KIF13B
Modified Stumvoll Insulin Sensitivity Index (BMI interaction)	12	5	1.25e-05	7.37e-05	FAM19A2, NPAS3, AGBL1, NYAP2, TOX
Glaucoma (primary angle closure)	12	5	1.25e-05	7.37e-05	COL11A1, CHAT, PCMTD1, ST18, GLIS3
Sudden cardiac arrest	30	8	1.25e-05	7.37e-05	PLCE1, CHRNB4, RAP1GAP2, KCTD1, ACYP2, ZNF385B, CDH4, CLSTN2
HIV-1 viral setpoint	30	8	1.25e-05	7.37e-05	GPC5, CMTM8, EPHA5, SGCD, PHACTR1, KCNQ5, AOAH, DNAJC5B
Toenail selenium levels	30	8	1.25e-05	7.37e-05	PDGFD, ZNF521, KYNU, ARHGAP15, BHMT2, ARHGEF10, MYOM2, CSMD1
Protein quantitative trait loci	54	11	1.42e-05	8.26e-05	COL11A1, CACNB2, DLG2, CNTN1, PDZRN4, OSBPL1A, DSC3, CTNNA2, IL1RN, SASH1, NXPH1
Pulmonary function (smoking interaction)	54	11	1.42e-05	8.26e-05	THSD4, WWOX, TNS1, PID1, DNER, RARB, MECOM, HHIP, ITGA1, ADAM19, ASTN2
Hip circumference	72	13	1.44e-05	8.36e-05	NEGR1, TNNI3K, TCF7L2, MYEOV, NRXN3, ADAMTSL3, FTO, ADCY3, EPB41L1, CADM2, HHIP, ANAPC10, ZFAT
Hypertension	46	10	1.53e-05	8.84e-05	RYR2, CHRM3, CACNB2, PLCE1, SOX6, NPRL3, CDH13, CACNA1D, FSTL4, MSRA
Waist circumference adjusted for BMI (adjusted for smoking behaviour)	82	14	1.56e-05	8.97e-05	SPAG17, TSEN15, DNAH10, ADAMTSL3, ZNF423, ADAP2, FNDC3B, LCORL, PRKG2, HHIP, RAI14, FER, JAZF1, PCSK5
Molybdenum levels	24	7	1.61e-05	9.14e-05	LEPR, CUBN, TMEM120B, WWOX, RARB, E2F3, TNS3
Squamous cell carcinoma	24	7	1.61e-05	9.14e-05	TYR, SLC17A8, NR1H4, SRC, TPRG1, IRF4, BNC2
Cardiac hypertrophy	24	7	1.61e-05	9.14e-05	ESRRG, NRG3, FAM19A2, UBE3A, SNAP25, DPPA4, FGF1
Urate levels (BMI interaction)	31	8	1.69e-05	9.51e-05	TNFRSF1B, COL11A1, PTER, TENM4, DPP10, RFTN1, EPHA5, TRPS1
Metabolite levels (HVA-5-HIAA Factor score)	8	4	1.71e-05	9.52e-05	RAB10, VGLL4, CCSER1, KIF13B
Ovarian reserve	8	4	1.71e-05	9.52e-05	GRIN2B, NPRL3, TPRXL, JARID2
Intelligence	55	11	1.73e-05	9.61e-05	CSMD2, SCMH1, NEGR1, LUZP2, SKAP1, ARHGAP15, KIF16B, NAGA, TCF20, CNTN4, PDE1C
Influenza A (H1N1) infection	18	6	1.74e-05	9.63e-05	NRG3, PNLIPRP3, DLG2, PTPRR, LRP1B, LINGO2
Myeloid white cell count	124	18	1.77e-05	9.77e-05	LEPR, PRTFDC1, ETS1, RCBTB1, RAD51B, RIN3, TLDC1, MARK4, THADA, IL1RN, BCL2L13, CCDC125, ATXN1, AHI1, TNS3, RBPMS, CHD7, CCDC26
QRS duration	47	10	1.91e-05	0.000105	NFIA, VTI1A, KLF12, STRN, SLIT2, CDKN1A, SLC35F1, CEP85L, NKAIN2, TNS3
Iron status biomarkers (total iron binding capacity)	39	9	1.93e-05	0.000105	GRIK3, SLC40A1, CPNE4, DNAJC13, TMEM108, EPHB1, SCGN, LINC00240, PRSS16
Cutaneous squamous cell carcinoma	13	5	2.22e-05	0.000121	TYR, LPP, IRF4, TRPS1, BNC2
Monocyte count	183	23	2.25e-05	0.000122	CLSTN1, PRTFDC1, CDH23, ETS1, RCBTB1, MYO16, COL4A1, RIN3, TLDC1, TNFRSF13B, CTDP1, MARK4, ITGA4, PLCB1, THRB, CCR3, ADCY5, TBC1D14, ANAPC10, AHI1, TRPS1, CCDC26, LPAR1
Survival in pancreatic cancer	25	7	2.27e-05	0.000122	IGSF21, ACOT11, SBF2, KCNK10, CTNNA2, PREX2, ASTN2
Chronic kidney disease	85	14	2.44e-05	0.00013	MPPED2, HTR3B, DACH1, SPATA5L1, WDR72, GRIN2A, BCAS3, FIGN, PLCB1, ADCY5, SHROOM3, C9, SLC22A2, STC1
Inflammatory skin disease	85	14	2.44e-05	0.00013	OR2W5, SLIT1, R3HCC1L, RAP1GAP2, KCNH7, RAD50, TNIP1, ADAM19, SLIT3, GRM4, ELMO1, STEAP2-AS1, CSMD1, ACO1
Eosinophil percentage of granulocytes	138	19	2.49e-05	0.000132	HIVEP3, APBB1IP, LINC00299, PLB1, RUNX1, NCF4, IRAK2, LPP, ANKRD33B, TSLP, RAD50, TNIP1, FKBP5, BACH2, ELMO1, MSRA, CHD7, CCDC26, LPAR1
Manganese levels	57	11	2.54e-05	0.000134	ATP2B4, SH3PXD2A, ETS1, AIPL1, ATP8B1, ATP2B2, CADM2, GRID2, ASIC5, LINC01098, NMUR2
JT interval (sulfonylurea treatment interaction)	19	6	2.63e-05	0.000138	NFIA, NRXN3, TENM3, KCNN2, FARS2, SNTB1
Sense of smell	19	6	2.63e-05	0.000138	SPON1, NCAM1, PPM1H, STAB2, PCDH9, ERC2
Fractional exhaled nitric oxide (childhood)	19	6	2.63e-05	0.000138	PAPPA2, SMYD3, CACNA1C, NETO1, PTPRT, DLC1
Metabolite levels	117	17	2.76e-05	0.000144	PHGDH, ATP2B4, SPRYD4, GPC5, LIPC, SV2B, RBFOX1, ZFHX3, TM4SF5, SLC14A2, SLC1A4, ATP2B2, BHMT2, ELOVL2, IYD, PON1, DLC1
Mercury levels	33	8	2.94e-05	0.000152	KAZN, ENOX1, PDZRN3, CNTN3, LINC00578, HECW1, TOX, CNBD1
Pelvic organ prolapse (moderate/severe)	41	9	3.1e-05	0.000159	SOX5, MYH11, ABCC1, RNF7, FOXP2, GFRA2, STAU2, ANXA13, PTPRD
Restless legs syndrome	41	9	3.1e-05	0.000159	DACH1, MEIS2, DCDC2C, TANC1, CNTN4, RNF8, BTBD9, ZNF804B, PTPRD
Language performance in older adults (adjusted for episodic memory)	5	3	3.26e-05	0.000166	MYH9, GLI3, CSGALNACT1
Hepatitis C induced liver fibrosis	5	3	3.26e-05	0.000166	GLT8D2, MERTK, RNF7
Conduct disorder (symptom count)	5	3	3.26e-05	0.000166	TOX2, C1QTNF7, PDE10A
Rheumatoid arthritis	153	20	3.63e-05	0.00018	PADI4, PRKCQ, WDFY4, ETS1, RAD51B, RASGRP1, TXNDC11, PRKCB, CD226, STAT4, RCAN1, RUNX1, SYNGR1, ARHGEF3, CLNK, KCNIP4, RBPJ, IL6ST, IRF4, JAZF1
Adverse response to chemotherapy in breast cancer (alopecia) (cyclophosphamide+doxorubicin+/-5FU)	9	4	3.67e-05	0.00018	CDH13, CDH7, CDH19, LCORL
Diastolic blood pressure response to hydrochlorothiazide in hypertension	9	4	3.67e-05	0.00018	TTC6, COL21A1, SGCZ, ZDHHC2
White matter hyperintensities in ischemic stroke	9	4	3.67e-05	0.00018	ARID1A, DAB1, NRCAM, PTPRD
Bipolar disorder or major depressive disorder (combined)	9	4	3.67e-05	0.00018	ANK3, CACNA1C, FAT4, SYNE1
Putamen volume	9	4	3.67e-05	0.00018	DLG2, DSCAML1, DCC, ASCC3
Fuchs's corneal dystrophy	9	4	3.67e-05	0.00018	LINC00970, TCF7L2, TCF4, PTPRG
Renal function-related traits (sCR)	9	4	3.67e-05	0.00018	MPPED2, WDR72, BCAS3, SHROOM3
Bronchopulmonary dysplasia	34	8	3.82e-05	0.000186	HIVEP3, CTNNA3, KLF12, DSC3, FHIT, SPOCK1, MAGI2, TRPS1
Anti-saccade response	34	8	3.82e-05	0.000186	KIF5B, SOX6, UNC13C, ATP6V1E2, MB21D2, GRM8, CSMD1, COL22A1
Endometrial cancer	20	6	3.87e-05	0.000188	ADAM12, KLF12, CACNA2D3, CASC15, HEY2, LINGO2
Prudent dietary pattern	42	9	3.88e-05	0.000188	KIF26B, NELL1, NALCN, STON2, CNGB1, CDH7, CDH19, THSD7B, BCKDHB
Urate levels in obese individuals	51	10	4.32e-05	0.000208	FMN2, SLC22A12, MYO3B, PTPRT, RPA3, CDCA7L, COBL, FOXP2, STAU2, EXT1
Sum basophil neutrophil counts	132	18	4.33e-05	0.000208	LEPR, PRTFDC1, ETS1, RCBTB1, RAD51B, RIN3, TLDC1, MARK4, THADA, IL1RN, CCDC125, ATXN1, AHI1, TNS3, RBPMS, CHD7, CCDC26, NDRG1
Waist circumference adjusted for BMI in non-smokers	70	12	4.81e-05	0.00023	SPAG17, TSEN15, DNAH10, ADAMTSL3, ZNF423, ADAP2, FNDC3B, LCORL, PRKG2, HHIP, JAZF1, PCSK5
Hemoglobin concentration	122	17	4.89e-05	0.000233	DNM3, ATP2B4, HK1, SBF2, CACNA1C, BCAS3, TFCP2L1, KLF7, MITF, SHROOM3, AFF1, GMDS, GMPR, PMS2CL, TRPS1, GLIS3, ACO1
Lung function (FEV1)	35	8	4.91e-05	0.000233	AHNAK, CDON, MYBPC1, TNS1, ZGPAT, HHIP, ABLIM3, GLIS3
Gut microbiota (bacterial taxa)	61	11	5.17e-05	0.000243	RAB38, NCAM1, PRMT8, PLEKHA5, ZNRF3, CNTN6, LINC00879, SHROOM3, ABCA13, COL22A1, LINGO2
Verbal declarative memory	61	11	5.17e-05	0.000243	TENM4, DACH1, ATP8B4, HS3ST4, LRRTM4, RIN2, TBC1D1, SPOCK3, SEMA5A, DGKB, GFRA2
Ischemic stroke	21	6	5.55e-05	0.000259	TCF7L2, LIPC, AGBL1, PTPRG, SPSB4, HDAC9
Electrocardiographic traits	21	6	5.55e-05	0.000259	MYH6, SLC8A1, CACNA1D, ARHGAP24, CDKN1A, CEP85L
Dental caries	71	12	5.62e-05	0.000261	CTNNA3, MPPED2, PCDH9, MYO16, PIEZO2, PROM1, APBB2, RPS6KA2, ZNF804B, ATXN7L1, PTK2B, EPHX2
Optic disc area	28	7	5.68e-05	0.000263	CTNNA3, TMTC2, NR2F2, ASB7, VGLL4, RARB, ABI3BP
Monocyte percentage of white cells	158	20	5.86e-05	0.000271	ARID1A, APBB1IP, PIK3AP1, TCF7L2, TNFRSF13B, TNFSF14, MARK4, LINC00299, SERTAD2, ITGA4, ERG, EIF4E3, LPP, TBC1D14, ANAPC10, BACH2, CHD7, TRPS1, CCDC26, S1PR3
Dementia and core Alzheimer's disease neuropathologic changes	15	5	5.93e-05	0.000271	CNTN1, SLCO3A1, OSBPL1A, PHF21B, CSMD1
Pit-and-Fissure caries	15	5	5.93e-05	0.000271	MPZ, MPPED2, RBFOX1, CNTN4, PTPRD
PR interval in Tripanosoma cruzi seropositivity	15	5	5.93e-05	0.000271	RAP1GAP2, ASIC2, CNTN6, C1QTNF7, KIF13B
Visceral adipose tissue adjusted for BMI	53	10	6.3e-05	0.000286	MPZ, DNAH10, TNFRSF19, RBFOX1, SLC39A11, GRM7, EPHB1, CLSTN2, LPP, TLE1
Response to citalopram treatment	10	4	7.04e-05	0.000311	RORA, NOL4, FHIT, UBE3C
Bipolar disorder or attention deficit hyperactivity disorder	10	4	7.04e-05	0.000311	RXRG, PTPRG, NLGN1, CEP85L
Age-related nuclear cataracts	10	4	7.04e-05	0.000311	COL4A1, PTPRT, CPLX2, PDE10A
Radiation response	10	4	7.04e-05	0.000311	WDR64, WWOX, FSHR, KDM4C
Eye color	10	4	7.04e-05	0.000311	TYR, SLC24A4, FBXL17, IRF4
Fast beta electroencephalogram	10	4	7.04e-05	0.000311	BCHE, SERPINI2, WDR49, SERPINI1
Folate pathway vitamin levels	10	4	7.04e-05	0.000311	CUBN, FIGN, PRICKLE2, GABBR2
Bipolar disorder (body mass index interaction)	10	4	7.04e-05	0.000311	CDH23, TCF7L2, WWOX, FBXL17
Hand grip strength	29	7	7.49e-05	0.000329	TCF7L2, POLD3, SAMD4A, TCF4, SLC8A1, TNRC6B, CSMD1
Hematocrit	127	17	8.36e-05	0.000366	HK1, SBF2, CACNA1C, EGLN3, BCAS3, MARK4, TFCP2L1, KLF7, MITF, MECOM, SHROOM3, AFF1, GMDS, PMS2CL, TRPS1, GLIS3, ACO1
B-cell malignancies (chronic lymphocytic leukemia, Hodgkin lymphoma or multiple myeloma) (pleiotropy)	16	5	9.08e-05	0.000396	LINC01059, GRAMD1B, DTNB, ULK4, LPP, IRF4
Prevalent atrial fibrillation	6	3	9.39e-05	0.000396	KCNN3, NEURL1, ZFHX3
Cardiac structure and function	6	3	9.39e-05	0.000396	WWOX, SLC35F1, CEP85L
Blond vs non-blond hair color	6	3	9.39e-05	0.000396	KITLG, SLC24A4, IRF4
Bone mineral density (spine) and age at menarche	6	3	9.39e-05	0.000396	KCNH1, PCDH15, ABCB1
Severe gingival inflammation	6	3	9.39e-05	0.000396	PHGDH, ASIC2, NRXN1
Major depressive disorder (broad)	6	3	9.39e-05	0.000396	GRM7, SP4, SLC18A1
Electrocardiographic conduction measures	6	3	9.39e-05	0.000396	NFIA, CDKN1A, CEP85L
Midgestational circulating levels of PBDEs	6	3	9.39e-05	0.000396	DLGAP1, SH3GL2, ADAMTSL1
Hyperopia	6	3	9.39e-05	0.000396	RBFOX1, LAMA2, TOX
Neutrophil count in HIV-infection	6	3	9.39e-05	0.000396	IFI16, AIM2, CADM3
Cobalt levels	30	7	9.76e-05	0.00041	IGSF21, NFIA, KCNH1, ASAH2C, SGMS1, ASAH2B, TMTC2, MAGI1
Immature fraction of reticulocytes	118	16	0.000106	0.000443	PRTFDC1, APBB1IP, HK1, BAZ1A, TLN2, MYO1D, CD226, STRN, THADA, ITGA4, TNS1, LINC00877, FNDC3B, TNS3, TRPS1, RCL1
Waist-to-hip ratio adjusted for BMI (joint analysis for main effect and physical activity interaction)	56	10	0.000107	0.000443	DNM3, PAPPA2, PLCE1, SSPN, DNAH10, KLF13, CMIP, EYA2, ZNRF3, ARHGEF28
Presence of antiphospholipid antibodies	23	6	0.000107	0.000443	CACNA1E, MYO16, MACROD2, DSTN, COL23A1, PDE1C
Metabolite levels (X-11787)	23	6	0.000107	0.000443	CNTN1, CDH4, CADPS, COMMD10, KIF13B, SLCO5A1
Self-reported allergy	39	8	0.000123	0.000496	ETS1, TTC6, NFATC2, LPP, TSLP, WDR36, CAMK4, ZBTB10
Migraine - clinic-based	11	4	0.000124	0.000496	TRPM8, TGFBR2, PHACTR1, ASTN2
Retinopathy in non-diabetics	11	4	0.000124	0.000496	NRG3, TENM4, SRC, HDAC9
LDL peak particle diameter (total fat intake interaction)	11	4	0.000124	0.000496	SOX5, NBAS, NKAIN2, KCNQ3
Longevity (90 years and older)	11	4	0.000124	0.000496	RGS7, SOX6, CADM2, MBOAT1
Tonometry	11	4	0.000124	0.000496	GPC6, CNTNAP5, TGFBR2, SYNE1
Aggressiveness in attention deficit hyperactivity disorder	11	4	0.000124	0.000496	MICAL2, NTM, CPNE4, CSMD1
vWF and FVIII levels	11	4	0.000124	0.000496	STAB2, ASIC2, EPB41L4A, ANKRD6
Smoking initiation	11	4	0.000124	0.000496	SLCO3A1, SLC39A11, LINC00607, TENM3
Sitting height ratio	11	4	0.000124	0.000496	MYO18A, PTPRM, NFATC2, BCKDHB
Periodontal microbiota	31	7	0.000126	0.000502	CAMTA1, TBC1D1, TENM2, WWC1, TRPS1, GLDC, TTLL11
HDL cholesterol	155	19	0.000132	0.000524	MACF1, MARCH8, AMPD3, SIK3, UBASH3B, PRMT8, PDE3A, MYO1H, OAS3, SCARB1, LIPC, FTO, NUP93, CMIP, LIPG, CD36, SEMA3C, CSMD1, TRPS1
Western dietary pattern	17	5	0.000134	0.000524	RGS7, PFKFB3, NRG3, ITPR1, KCNQ5
Nasopharyngeal carcinoma	17	5	0.000134	0.000524	TNFRSF19, ITGA9, MECOM, UBD, GABBR1
Post-traumatic stress disorder (asjusted for relatedness)	17	5	0.000134	0.000524	OTOR, COBL, TRPS1, NDRG1, GABBR2
Palmitic acid (16:0) levels	17	5	0.000134	0.000524	CNN3, PKD2L1, SCD, ZNF385D, PTPRD
Obesity (extreme)	17	5	0.000134	0.000524	RGS6, FTO, MACROD2, RFTN1, RARB
Response to serotonin reuptake inhibitors in major depressive disorder	17	5	0.000134	0.000524	CSMD2, SLC26A9, PHACTR1, CAP2, TRPM3
Waist-hip ratio	58	10	0.000149	0.000579	DNM3, CNTN5, OPCML, SSPN, GPC6, NRXN3, MYH11, FTO, ZNRF3, CSMD1
Corneal structure	40	8	0.000151	0.000584	POU2AF1, GLT8D2, PMP22, FNDC3B, KCNMB2, NR3C2, ADAMTS6, LPAR1
Selective IgA deficiency	40	8	0.000151	0.000584	PFKFB3, CDH23, LINC00299, NCKAP5, CD86, LINC01098, MAST4, AHI1
Basal cell carcinoma	49	9	0.000156	0.000603	PADI4, TYR, FAM49A, LPP, IRF4, CASC15, TNS3, ZBTB10, BNC2
White blood cell count	194	22	0.000158	0.000608	LEPR, PRTFDC1, ETS1, RAD51B, RIN3, TLDC1, MARK4, CD33, ARHGAP15, ITGA4, CERKL, PLCB1, CCDC125, ATXN1, UBD, GABBR1, FKBP5, BACH2, AHI1, CHD7, CCDC26, LPAR1
Glomerular filtration rate	32	7	0.00016	0.000614	MPPED2, SPATA5L1, WDR72, BCAS3, SHROOM3, SLC22A2, STC1
Nickel levels	41	8	0.000185	0.000706	CTNNA3, RORA, NEO1, RBFOX1, ZNF521, DCC, RAB22A, XKR6
Hip circumference adjusted for BMI	101	14	0.000188	0.000716	DNM3, TSEN15, ADAMTSL3, NPRL3, INSR, HMGXB4, FNDC3B, LCORL, PRKG2, HHIP, GMDS, KLHL31, JAZF1, ZFAT
Response to fenofibrate (triglyceride levels)	25	6	0.000192	0.00072	DLG2, FCGBP, OTOR, SUMF1, MECOM, UTRN
Response to fenofibrate (total cholesterol levels)	25	6	0.000192	0.00072	DLGAP1, DCC, BCAS4, GRM7, FBXL7, SLC27A6
Childhood body mass index	25	6	0.000192	0.00072	NEGR1, TNNI3K, PRKD1, FTO, ADCY3, ADAM23
Hippocampal volume	18	5	0.000193	0.00072	MPP7, FAM19A2, PARD3B, CHAF1B, ASTN2
Renal function-related traits (BUN)	18	5	0.000193	0.00072	WDR72, BCAS3, SLC14A2, MECOM, LPP
Personality dimensions	18	5	0.000193	0.00072	THUMPD2, NRXN1, ERBB4, DRD3, PTPRD
Bulimia nervosa	33	7	0.000202	0.000743	DAB1, CHODL, AFF1, COL23A1, MSRA, PXDNL, NKAIN3
Acute lymphoblastic leukemia (childhood)	33	7	0.000202	0.000743	PDE4B, ST6GALNAC3, RYR2, SLCO3A1, ERC2, KCNMB2, MAGI2
Magnesium levels	12	4	0.000203	0.000743	PAPSS2, LUZP2, MECOM, SHROOM3
Insulin resistance/response	12	4	0.000203	0.000743	SLC38A1, CACNA1D, AP3B1, CSMD1
Renal function-related traits (eGRFcrea)	12	4	0.000203	0.000743	MPPED2, WDR72, BCAS3, SHROOM3
Early-onset Parkinson's disease	12	4	0.000203	0.000743	WWOX, COL18A1, FER, ZFAT
Glucocorticoid-induced osteonecrosis (age 10 years and older)	12	4	0.000203	0.000743	NTM, RAPGEF5, SEMA3C, CSGALNACT1
Brown vs. non-brown hair color	7	3	0.00021	0.000743	KITLG, SLC24A4, IRF4
Lipoprotein (a) - cholesterol levels	7	3	0.00021	0.000743	DSCAML1, SNX9, AGPAT4
Optic nerve measurement (disc area)	7	3	0.00021	0.000743	HSP90B3P, PBLD, LRP1B
Light vs. dark hair color	7	3	0.00021	0.000743	KITLG, SLC24A4, IRF4
Lean body mass	7	3	0.00021	0.000743	KLF12, ADAMTSL3, FTO
Metabolite levels (5-HIAA/ MHPG Ratio)	7	3	0.00021	0.000743	ADAM12, PIEZO2, ROBO2
Carotid atherosclerosis in HIV infection	7	3	0.00021	0.000743	RYR3, MAST4, GRM8
Stroke (ischemic)	7	3	0.00021	0.000743	ZFHX3, SPSB4, HDAC9
Response to bupropion in depression	7	3	0.00021	0.000743	BAZ1A, GPRIN3, CSMD1
Pediatric non-alcoholic fatty liver disease activity score	7	3	0.00021	0.000743	DCLK1, PARVB, TRAPPC9
Hip geometry	7	3	0.00021	0.000743	KCNH8, ERC2, PHACTR1
Response to tocilizumab in rheumatoid arthritis	7	3	0.00021	0.000743	ENOX1, MDGA2, MDGA2, SLC6A11
Nose size	42	8	0.000224	0.000791	MYO16, IRS2, RAD51B, RORA, CACNA2D3, EIF4E3, MSRA, DLC1
Inflammatory biomarkers	26	6	0.000251	0.000881	CADM3, CR1, APBB1IP, SPON1, NPAS3, COMMD10
Bone mineral density (Ward's triangle area)	19	5	0.000269	0.000944	FMN2, ADAMTS18, CCR3, NKAIN2, HECW1
White blood cell count (basophil)	62	10	0.000275	0.000962	DSTYK, APBB1IP, SCD, ABCC1, RYR1, LINC00299, RUNX1, CNTN4, CCR3, AFF1
Joint mobility (Beighton score)	35	7	0.000312	0.00108	ARHGAP44, ABI3BP, C1QTNF7, COL21A1, BCKDHB, MSRA, XKR6
Platelet aggregation	13	4	0.000316	0.00108	NEURL1, HSD17B6, SGCZ, PTPRD
QT interval (drug interaction)	13	4	0.000316	0.00108	CCND2, GNAL, CNTNAP2, ADAMTSL1
Response to anti-TNF therapy in rheumatoid arthritis	13	4	0.000316	0.00108	CSMD2, GFRA1, CDH18, BACH2
Gait speed in old age	13	4	0.000316	0.00108	CDH13, GABRA1, PHACTR1, SASH1
Bipolar disorder (inflammation and infection response interaction)	13	4	0.000316	0.00108	RORA, ANTXR2, RECK, NFIL3
Homeostasis model assessment of beta-cell function (dietary factor interaction)	13	4	0.000316	0.00108	FAT3, CDH13, MAGI1, PLXNA4
Skin aging (microtopography measurement)	13	4	0.000316	0.00108	DOK6, CERS6, ERBB4, IRF4
Metabolite levels (Dihydroxy docosatrienoic acid)	13	4	0.000316	0.00108	SLC44A3, AAK1, CACNA2D1, BNC2
Lead levels	44	8	0.000326	0.00111	RUNX3, MKI67, TESPA1, TEX29, WDR72, ITPR1, TTC29, PCSK5
Migraine without aura	20	5	0.000368	0.00124	GFRA1, DLG2, TRPM8, PHACTR1, ASTN2
Age-related hearing impairment	20	5	0.000368	0.00124	ISG20, SV2B, ZNF536, PLXNA4, CNTNAP2
Response to fenofibrate (adiponectin levels)	20	5	0.000368	0.00124	OAS3, CDH13, C6, KDM4C, PCSK5
Liver enzyme levels (alanine transaminase)	20	5	0.000368	0.00124	ST6GALNAC3, CELF2, SLC39A11, CCDC102B, SIRPA
Urate levels in lean individuals	36	7	0.000384	0.00129	NEBL, ASAH2C, ASAH2B, SLC22A12, SLC28A1, MYO18B, GRM7, PPP2R2B
Alzheimer's disease (survival time)	8	3	0.000403	0.00131	GAB2, CCDC85C, NCKAP5
Forced expiratory volume in 1 second (occupational environmental exposures interaction)	8	3	0.000403	0.00131	PCDH9, PDE4D, TENM2
Acute urticaria and angioedema (non-steroidal anti-inflammatory drug-induced)	8	3	0.000403	0.00131	RAD51B, ABI3BP, RIMS1
Insulin-like growth factors	8	3	0.000403	0.00131	SORCS2, RPA3, TNS3
Schizophrenia (inflammation and infection response interaction)	8	3	0.000403	0.00131	GLT1D1, TMEM132D, MOGAT1
Response to anti-retroviral therapy (ddI/d4T) in HIV-1 infection (Grade 1 peripheral neuropathy)	8	3	0.000403	0.00131	HPSE2, FAM19A2, ADCK1
Bone mineral density (femoral neck)	8	3	0.000403	0.00131	KCNH1, CNTN5, CTNNA2
Anticoagulant levels	8	3	0.000403	0.00131	FRMD6, KCTD8, ELMO1
Response to treatment for acute lymphoblastic leukemia	8	3	0.000403	0.00131	MAML2, DGKB, ELMO1
Chronic obstructive pulmonary disease (moderate to severe)	8	3	0.000403	0.00131	FAM19A2, RIN3, HHIP
IgE grass sensitization	8	3	0.000403	0.00131	TMEM108, DNAH5, TMEM232
Docetaxel-induced peripheral neuropathy in metastatic castrate-resistant prostate cancer	8	3	0.000403	0.00131	CTNNA3, OPCML, NYAP2
Weight	28	6	0.000413	0.00133	NEGR1, PCDH15, FTO, MOGAT1, DGKG, ARHGEF38
Sleep duration	28	6	0.000413	0.00133	ESRRG, PCDH15, ADAMTS14, TMC5, NAALADL2, FOXP2
HIV-1 susceptibility	28	6	0.000413	0.00133	GLRX3, FAM174B, CD33, PRKG2, SPOCK1, KDM4C
Axial length	65	10	0.000422	0.00135	IL23A, SPRYD4, CDH4, CACNA1D, CHDH, IL17RB, TPRG1, ANAPC10, LAMA2, STAU2
Heschl's gyrus morphology	37	7	0.000468	0.00148	KLF12, DTNB, KALRN, MED12L, ZNF804B, MYOM2, BNC2
Eosinophilic esophagitis	14	4	0.000471	0.00148	NOVA1, KLF13, TSLP, XKR6
Common carotid intima-media thickness in HIV negative individuals	14	4	0.000471	0.00148	SPON1, COL25A1, EPB41L4A, CNTNAP2
Body mass index (change over time)	14	4	0.000471	0.00148	CACNA1E, ERBB4, RBM47, DOCK4
Epilepsy (generalized)	14	4	0.000471	0.00148	PLA2G4A, CHRM3, SKAP1, MAST4
Peripheral arterial disease (traffic-related air pollution interaction)	14	4	0.000471	0.00148	MACF1, WWOX, UTRN, MTHFD1L
Follicular lymphoma	14	4	0.000471	0.00148	ETS1, SLC14A2, CD86, LPP
Systemic lupus erythematosus and Systemic sclerosis	21	5	0.000493	0.00154	TNFSF4, NMNAT2, STAT4, TNIP1, JAZF1
Alzheimer's disease biomarkers	21	5	0.000493	0.00154	BCHE, ITGA1, EDIL3, GLIS3, NFIB
Cardiac Troponin-T levels	21	5	0.000493	0.00154	NTM, DLGAP1, CDH7, CDH19, LPAR1
Temporomandibular joint disorder	4	2	0.000513	0.0016	TSPAN9, SP4
Monobrow	77	11	0.000513	0.0016	HAO2, SLC39A12, NAV2, ALX4, PTPRR, SLC24A4, IRF4, GMDS, PRDM1, HDAC9, SUGCT
Loneliness (multivariate analysis)	29	6	0.00052	0.00161	MACF1, PRKG1, CNTN5, MBOAT1, UTRN, PTPRD
Parkinson's disease	172	19	0.000529	0.00164	ITGA8, INPP5F, DLG2, ADAMTS20, MDGA2, MDGA2, CYP1B1-AS1, STK39, CERS6, TSHZ2, USP25, SATB1, MAGI1, FNDC3B, SCARB2, GPRIN3, MMRN1, SEMA5A, PDE10A, SH3GL2
Chronic obstructive pulmonary disease	47	8	0.000545	0.00168	DLG2, RIN3, THSD4, PID1, RARB, ARHGEF38, HHIP, ADAM19
Waist-to-hip ratio adjusted for BMI in active individuals	47	8	0.000545	0.00168	DNM3, SSPN, DNAH10, KLF13, EYA2, ZNRF3, ARHGEF28, SNX10
Stroke	38	7	0.000566	0.00173	WDFY4, MICAL2, UBASH3B, LIPC, IL1RN, PTPRG, HDAC9
Emphysema imaging phenotypes	38	7	0.000566	0.00173	UNC13C, KIF16B, LSAMP, HHIP, DNAH5, CSMD1, DLC1
Myocardial infarction	57	9	0.000567	0.00173	PDGFD, COL4A1, COL4A2, ADAMTS7, BCAS3, VAMP5, ITGA1, PHACTR1, PLG
Adiponectin levels	30	6	0.000648	0.00196	FRMD4A, PDE3A, DNAH10, CMIP, CDH13, FER
Eating disorders	22	5	0.000649	0.00196	SHC4, DLGAP1, MACROD2, RASGRF2, TRPS1
Iron status biomarkers (iron levels)	22	5	0.000649	0.00196	NCKAP5, ERG, SCGN, FIG4, ZFAT
Glaucoma (primary open-angle)	22	5	0.000649	0.00196	MPP7, NCKAP5, CHAF1B, GMDS, CAV2
Multiple system atrophy	22	5	0.000649	0.00196	MDGA2, MDGA2, THSD7B, ASB1, CDH4, EBF2
Lung cancer	214	22	0.000651	0.00196	AK5, VTI1A, PCED1B, GPC5, ATP8B4, CHRNB4, ADAMTS7, NCOA1, ACTR2, CLSTN2, IL1RAP, TNIP1, ZNF322, LINC00240, PRSS16, UBD, GABBR1, COL11A2, RIMS1, LINC-PINT, ERICH1-AS1, DLGAP2, EPHX2
Urinary albumin-to-creatinine ratio	15	4	0.000676	0.00201	CELF2, CUBN, THSD7B, RGS20
Response to anti-depressant treatment in major depressive disorder	15	4	0.000676	0.00201	WDFY4, LGALS3, AGBL1, MAGI2
Heart failure	15	4	0.000676	0.00201	GNA15, BCHE, SH3GL2, MOB3B
Response to taxane treatment (docetaxel)	15	4	0.000676	0.00201	RYR2, CTIF, KIF16B, CACNA2D1
Late-onset myasthenia gravis	15	4	0.000676	0.00201	RBBP8, SEMA5A, GMDS, ZBTB10
Electroencephalogram traits	15	4	0.000676	0.00201	CHRM3, BTC, OFCC1, TNS3
Glomerular filtration rate in non diabetics (creatinine)	39	7	0.000681	0.00201	MPPED2, DACH1, WDR72, BCAS3, SHROOM3, SLC22A2, STC1
Response to TNF-alpha inhibitors in rheumatoid arthritis	9	3	0.000696	0.00201	PDE3A, NR2F2, CNTNAP4
Optic nerve measurement (cup-to-disc ratio)	9	3	0.000696	0.00201	PBLD, RFTN1, UNC5C
Mortality in heart failure	9	3	0.000696	0.00201	KCNMA1, GPM6A, ADAMTS12
Response to TNF antagonist treatment	9	3	0.000696	0.00201	LMO4, CERS6, PON1
Red blood cell density in sickle cell anemia	9	3	0.000696	0.00201	THSD4, MUC4, SORCS2
Non-response to selective serotonin reuptake inhibitors and depression	9	3	0.000696	0.00201	MICAL2, CDH19, FSTL4
Midgestational circulating levels of PBDEs (fetal genetic effect)	9	3	0.000696	0.00201	PTPRM, TBC1D5, FOXP2
Hippocampal sclerosis	9	3	0.000696	0.00201	NELL1, KCNMB2, SORCS2
Metabolite levels (HVA/5-HIAA ratio)	9	3	0.000696	0.00201	ANKS1B, RCAN1, PTPRG
Response to anti-retroviral therapy (ddI/d4T) in HIV-1 infection (Grade 2 peripheral neuropathy)	9	3	0.000696	0.00201	GPC6, FAM49A, GLIS3
Exploratory eye movement dysfunction in schizophrenia (cognitive search score)	9	3	0.000696	0.00201	GALNT18, CACNA1C, TAF8
Lung cancer in never smokers	31	6	0.000801	0.0023	TENM4, CDH8, RIMS1, VWC2, PCAT1, PCAT2, CASC19
Pubertal anthropometrics	40	7	0.000813	0.00233	ZNF436, DAB1, TNNI3K, ADCY3, BMP3, PRKG2, TRPM3
Vertical cup-disc ratio	40	7	0.000813	0.00233	PBLD, PLCE1, TMTC2, DCLK1, ASB7, BCAS3, DGKB
Psoriatic arthritis	23	5	0.00084	0.0024	CTNNA3, IL23A, FBXL19, TNIP1, ADRA1B
Neutrophil percentage of granulocytes	128	15	0.000844	0.00241	HIVEP3, APBB1IP, MRPS31, LINC00299, PLB1, RUNX1, NCF4, LPP, TSLP, TNIP1, BACH2, ELMO1, CHD7, CCDC26, LPAR1
Borderline personality disorder	16	4	0.000943	0.00266	DPYD, FAM155A, MAML3, SNX9
Behcet's disease	16	4	0.000943	0.00266	IL12RB2, TFCP2L1, STAT4, CCR3
Obsessive-compulsive symptoms	16	4	0.000943	0.00266	FAM155A, TMEM63C, CADPS, UNC5C
Bipolar disorder with mood-incongruent psychosis	16	4	0.000943	0.00266	KIF5B, LRBA, BASP1, AKR1D1
Zinc levels	41	7	0.000966	0.00272	PLA2G4A, NOVA1, KALRN, MEF2C-AS1, HMGCLL1, HDAC9, HOOK3
Orofacial clefts	32	6	0.00098	0.00276	FMN1, FAM49A, THADA, GRM7, FHIT, RASGRF2
Glomerular filtration rate (creatinine)	83	11	0.00102	0.00286	MPPED2, TSPAN9, DACH1, WDR72, BCAS3, THADA, GLI2, SHROOM3, SLC22A2, STC1, ASTN2
Hypospadias	24	5	0.00107	0.00299	KCNMA1, ZFHX3, DNAH6, DAAM2, CCDC26
White matter hyperintensity burden	24	5	0.00107	0.00299	NEURL1, SH3PXD2A, COL4A2, ACOX1, NRCAM
Aortic root size	24	5	0.00107	0.00299	FGGY, CACNA1C, PDE3A, SIRPA, FHIT
HDL cholesterol levels	95	12	0.00108	0.00301	MARCH8, AMPD3, PDE3A, SCARB1, LIPC, FTO, NUP93, CMIP, LIPG, TAF8, TRPS1, SNTB1
Idiopathic osteonecrosis of the femoral head	10	3	0.00111	0.00301	CUX2, RIPK1, ASTN2
Depressive symptoms (SSRI exposure interaction)	10	3	0.00111	0.00301	CSMD2, LUZP2, FSHR
Obsessive-compulsive disorder	10	3	0.00111	0.00301	AQP2, DACH1, PTPRD
Temperament (bipolar disorder)	10	3	0.00111	0.00301	LRRC4C, MDM1, GPM6A
Amyotrophic lateral sclerosis (age of onset)	10	3	0.00111	0.00301	ANKS1B, NRXN3, PCSK5
Age at smoking initiation in chronic obstructive pulmonary disease	10	3	0.00111	0.00301	CDH23, HSPA12A, CDYL
Liver enzyme levels (aspartate transaminase)	10	3	0.00111	0.00301	ST6GALNAC3, CELF2, THSD7B
Hearing function	10	3	0.00111	0.00301	SIK3, GRM8, CPA6
Immune reponse to smallpox (secreted IL-1beta)	10	3	0.00111	0.00301	VPS26A, SLC15A1, MECOM
Panic disorder	10	3	0.00111	0.00301	SDK2, USP25, GRM7
Cortisol levels (saliva)	10	3	0.00111	0.00301	CNTNAP5, MECOM, PDE10A
Local histogram emphysema pattern	10	3	0.00111	0.00301	RIN3, MYO1D, HHIP
Gambling	10	3	0.00111	0.00301	NUP93, GMPR, ATXN1
Posterior cortical atrophy and Alzheimer's disease	5	2	0.00123	0.00328	CNTNAP5, SEMA3C
Obstructive sleep apnea trait (average respiratory event duration)	5	2	0.00123	0.00328	PLCB1, CDH4
Osteosarcoma	5	2	0.00123	0.00328	ADAMTS6, GRM4
Plasma androstenedione levels in resected early stage-receptor positive breast cancer	5	2	0.00123	0.00328	ELMO1, CYP11B2
Essential tremor	5	2	0.00123	0.00328	CTNNA3, STK32B
Exploratory eye movement dysfunction in schizophrenia (responsive search score)	5	2	0.00123	0.00328	GALNT18, TAF8
Autism spectrum disorder	5	2	0.00123	0.00328	NAALADL2, EXT1
Granulocyte percentage of myeloid white cells	146	16	0.00132	0.00349	ARID1A, TCF7L2, TNFRSF13B, TNFSF14, LINC00299, THADA, ITGA4, ERG, EIF4E3, LPP, TBC1D14, CCDC125, GLCCI1, CHD7, TRPS1, CCDC26
IgG glycosylation	25	5	0.00135	0.00358	SYNGR1, ENTHD1, IL6ST, BACH2, RECK
Lymphocyte percentage of white cells	122	14	0.00143	0.00378	LEPR, PALD1, ETS1, ELF1, KLF12, RIN3, IL1RN, ITGA4, TBC1D1, ANTXR2, JAZF1, RBPMS, CHD7, CCDC26
Smooth-surface caries	34	6	0.00143	0.00378	MPZ, ARHGAP15, DRD3, RPS6KA2, BBS9, SH2D4A
Cerebrospinal P-tau181p levels	44	7	0.00156	0.00411	TMEM63C, CTDP1, ZNF536, UNC5C, DGKB, GLIS3, PTPRD
Age-related macular degeneration	65	9	0.00162	0.00426	KCNT2, TYR, POSTN, TRPC4, RAD51B, LIPC, GLI2, SYN3, GLI3
Tanning	11	3	0.00168	0.00427	GRM5, TYR, IRF4
Very long-chain saturated fatty acid levels (fatty acid 22:0)	11	3	0.00168	0.00427	DNM3, SLC26A9, NR2F2
Oropharynx cancer	11	3	0.00168	0.00427	BTBD11, TENM3, CSGALNACT1
Osteoporosis-related phenotypes	11	3	0.00168	0.00427	LRRC4C, OSBPL1A, DOK6
Triglyceride change in response to fenofibrate in statin-treated type 2 diabetes	11	3	0.00168	0.00427	LRFN2, GLIS3, LINGO2
Plasma amyloid beta peptide concentrations (ABx-40)	11	3	0.00168	0.00427	DAB1, NPAS3, TTC29
Estrone/androstenedione ratio in resected early stage-receptor positive breast cancer	11	3	0.00168	0.00427	PTPRM, CDK14, PTPRD
QRS complex (12-leadsum)	11	3	0.00168	0.00427	NSRP1, USP25, MITF
Chronic venous disease	11	3	0.00168	0.00427	KCNH8, SKAP2, HOXA2
Polycystic ovary syndrome	26	5	0.00168	0.00427	INSR, THADA, FSHR, ERBB4, RAD50
Chronic obstructive pulmonary disease-related biomarkers	26	5	0.00168	0.00427	AHNAK, NTM, OPCML, ATP2C2, RNF150
Uric acid levels	26	5	0.00168	0.00427	NR5A2, SLC22A12, SEMA5A, TENM2, SCGN
Body mass index in physically inactive individuals	26	5	0.00168	0.00427	NEGR1, FTO, ADCY3, RARB, DGKG
Aluminium levels	26	5	0.00168	0.00427	LINC00351, THSD7B, PARD3B, ZNF804B, STEAP2-AS1
Cough in response to angiotensin-converting enzyme inhibitor drugs	18	4	0.0017	0.00427	PDE11A, KCNMB2, KCNIP4, VPS13B
Alzheimer's disease in APOE e4+ carriers	18	4	0.0017	0.00427	CR1, CADM2, OFCC1, IMMP2L
Metabolite levels (HVA/MHPG ratio)	18	4	0.0017	0.00427	CSMD2, CACNB2, RAB10, NRXN1
Bone mineral density (paediatric, skull)	18	4	0.0017	0.00427	MPP7, CHAF1B, CPED1, COLEC10
Response to cyclophosphamide in systemic lupus erythematosus with lupus nephritis	18	4	0.0017	0.00427	FCRLA, SRRM4, SCARB1, EPHA5
Temperament	18	4	0.0017	0.00427	NRXN1, CADM2, TG, PTPRD
Periodontitis (Mean PAL)	35	6	0.00171	0.0043	RYR3, THSD4, CDH13, PTPRT, ERC2, NKAIN2
Coronary artery disease (myocardial infartum, percutaneous transluminal coronary angioplasty, coronary artery bypass grafting, angina or chromic ischemic heart disease)	100	12	0.00175	0.00438	PDGFD, SCARB1, COL4A1, COL4A2, ADAMTS7, CDH13, BCAS3, VAMP5, PHACTR1, SLC22A3, PLG, HDAC9
Psoriasis vulgaris	45	7	0.00182	0.00454	RUNX3, ETS1, IL23A, FBXL19, KCNH7, TNIP1, ELMO1

## Sheet: Gene list
Gene	Frequency (appeared in the top lists)	Cluster pair
AACSP1	2	3-5, 4-5
AAK1	8	2-12, 3-12, 4-9, 6-12, 7-12, 8-12, 9-12, 11-12
AATF	4	1-3, 1-10
ABCA12	4	2-11, 3-11, 4-11, 6-11
ABCA13	1	8-9
ABCB1	1	1-4
ABCB6	1	1-9
ABCC1	2	2-8
ABCC4	1	9-11
ABCC8	1	7-11
ABHD4	1	2-6
ABI3BP	1	5-10
ABL1	2	3-11, 6-11
ABLIM1	6	2-8, 2-9, 2-10, 5-6, 5-7, 5-11
ABLIM3	2	5-9, 8-9
ABR	4	1-11, 4-11
AC000077.1	1	3-7
AC002070.1	5	1-2, 1-3, 1-4, 1-9, 1-11
AC002074.1	3	1-10, 6-7
AC002472.4	1	1-8
AC003950.1	1	10-11
AC003988.1	1	2-7
AC004053.1	3	5-11, 7-11, 8-11
AC004160.1	5	1-11, 5-6, 5-7, 5-9, 5-11
AC004231.3	1	10-11
AC004852.2	3	1-11, 3-8, 6-8
AC004866.1	1	2-8
AC004917.1	1	9-10
AC005020.1	5	1-2, 1-3, 1-7, 1-8, 1-10
AC005100.1	2	3-8, 3-9
AC005244.2	1	6-11
AC005324.3	1	4-9
AC005355.1	2	3-9, 5-12
AC005515.1	2	5-7, 5-9
AC005740.1	1	5-7
AC005842.1	2	1-7, 1-9
AC005906.2	1	4-5
AC005999.2	1	10-11
AC006022.1	1	8-11
AC006030.1	1	8-11
AC006460.2	3	2-9, 3-9, 4-9
AC006504.7	1	3-6
AC006974.2	3	6-8, 6-10, 7-8
AC007001.1	4	2-9, 3-9, 6-9, 9-11
AC007091.1	2	3-4, 3-9
AC007092.1	1	11-12
AC007100.1	5	1-7, 1-8, 1-9, 1-11, 3-4
AC007128.2	1	9-11
AC007215.1	1	7-10
AC007389.1	4	1-2, 1-4, 2-4, 4-7
AC007402.1	3	1-5, 1-9, 3-8
AC007422.2	1	4-12
AC007491.1	3	1-12, 3-12, 4-12
AC008014.1	1	2-11
AC008050.1	1	6-7
AC008691.1	1	3-7
AC008737.2	1	5-7
AC008746.2	1	6-10
AC008991.1	2	3-5, 4-5
AC009078.1	1	3-7
AC009154.1	1	10-12
AC009154.2	1	1-5
AC009310.1	1	8-12
AC009435.1	3	2-9, 6-12, 7-12
AC009812.2	4	2-9, 3-9, 4-9, 6-9
AC009961.1	2	2-11, 7-11
AC010163.2	5	1-8, 3-8, 6-8, 8-10, 8-11
AC010266.1	1	4-12
AC010333.2	1	3-9
AC010531.4	1	7-8
AC010542.3	2	3-6, 4-6
AC010931.3	4	1-2, 1-3, 1-6, 1-10
AC010967.1	1	3-11
AC010983.1	1	7-12
AC011247.1	3	2-11, 3-11, 6-7
AC011287.1	4	1-11, 1-12, 9-11
AC011290.1	2	1-5, 1-10
AC011471.4	1	3-7
AC011586.2	2	7-11, 9-11
AC011747.1	1	3-4
AC011816.2	3	2-12, 4-12, 5-12
AC011824.2	1	4-6
AC012354.1	2	2-9, 3-9
AC012409.2	4	3-11, 6-9, 7-11, 8-11
AC012560.1	1	1-12
AC012574.1	1	6-9
AC012593.1	1	3-7
AC012603.1	1	2-10
AC012668.3	7	2-6, 2-7, 2-11, 3-11, 4-11, 5-11, 8-11
AC013460.1	1	4-8
AC013565.1	3	2-9, 3-6, 4-6
AC013652.1	8	1-11, 2-5, 3-9, 4-9, 5-7, 5-8, 5-9, 6-9
AC013652.2	1	1-7
AC015468.3	2	2-11, 2-12
AC015574.1	2	7-9, 8-9
AC015687.1	2	2-4, 2-9
AC015813.3	1	6-11
AC015908.7	1	5-10
AC015914.2	1	2-11
AC016526.1	2	8-10, 10-11
AC016526.2	1	4-11
AC016583.1	1	2-4
AC016687.2	2	1-2, 1-5
AC016717.3	3	2-9, 6-9, 7-9
AC016766.1	1	4-7
AC016822.1	2	3-6, 3-7
AC016907.2	1	4-10
AC017002.2	2	3-8, 6-8
AC017048.2	2	2-9, 9-11
AC018563.1	1	11-12
AC018767.2	1	1-4
AC019117.2	2	5-6, 5-8
AC019131.1	1	7-11
AC019211.1	1	8-10
AC019330.1	5	1-4, 1-5, 1-6, 1-7, 8-11
AC020558.1	2	4-7, 4-11
AC020636.2	1	3-6
AC020687.1	3	1-12, 9-12, 10-12
AC021660.3	1	1-12
AC021683.4	1	6-11
AC021683.5	1	2-11
AC022034.1	1	7-11
AC022081.1	1	5-11
AC022126.1	3	4-6, 9-11, 9-12
AC022414.1	2	2-6, 2-8
AC022483.1	1	2-10
AC022523.3	1	4-10
AC022639.1	2	3-11, 6-11
AC022816.1	2	3-10, 8-10
AC022826.2	1	8-11
AC022893.2	1	8-9
AC023078.4	1	6-10
AC023796.1	3	3-10, 4-10, 5-10
AC023905.1	1	2-4
AC024132.2	1	7-11
AC024610.2	1	1-9
AC025164.1	1	4-5
AC025272.1	1	8-10
AC025470.2	1	4-5
AC025809.1	1	6-9
AC025810.1	1	10-12
AC025822.2	1	8-11
AC025946.1	8	2-12, 4-12, 5-12, 6-12, 7-12, 8-12, 10-12, 11-12
AC025946.2	2	6-12, 10-12
AC026316.5	2	2-7, 2-12
AC026398.1	1	7-11
AC026688.2	2	3-8, 6-8
AC026719.1	3	2-3, 3-7
AC027088.1	1	7-10
AC034114.2	1	4-10
AC034195.1	3	3-11, 6-11, 7-8
AC034268.2	4	2-11, 2-12, 4-11, 6-11
AC044784.1	2	2-9, 5-9
AC044839.2	7	1-2, 1-3, 1-6, 1-7, 1-8, 1-9, 1-10
AC046195.1	2	6-12, 11-12
AC048347.1	1	5-9
AC055758.2	1	2-6
AC055872.2	1	2-8
AC058822.1	5	3-4, 3-5, 4-5, 4-6, 9-11
AC060809.1	5	2-12, 3-12, 4-12, 6-12, 10-12
AC060834.2	1	1-11
AC067751.1	1	3-8
AC067956.1	4	2-5, 4-11, 9-11, 10-11
AC068042.1	1	3-5
AC068058.1	1	1-11
AC068234.1	1	7-9
AC068305.2	1	6-10
AC068413.1	1	2-6
AC068472.1	1	3-4
AC068547.1	1	3-11
AC068633.1	2	2-5, 9-12
AC068722.1	1	1-4
AC068733.2	1	10-11
AC068760.1	1	8-12
AC069360.1	1	3-8
AC073082.1	3	6-9, 7-9, 8-9
AC073176.3	1	2-6
AC073257.2	6	1-2, 1-4, 1-5, 1-6, 1-8, 1-9
AC073284.1	4	2-11, 3-11, 4-11, 5-11
AC073359.2	1	4-9
AC073530.1	2	1-5, 4-11
AC078785.1	1	5-10
AC078889.1	1	1-11
AC078923.1	3	2-9, 3-6, 10-11
AC079112.1	2	5-6, 5-7
AC079160.1	1	9-11
AC079193.2	1	3-12
AC079584.1	2	7-11, 9-11
AC079917.1	1	3-6
AC079921.2	1	2-11
AC079950.1	1	3-6
AC083864.2	1	6-9
AC083864.4	1	3-7
AC084030.1	1	10-12
AC084064.1	1	1-6
AC084768.2	1	4-6
AC087521.3	1	8-9
AC087633.2	3	2-11, 6-11, 7-11
AC087639.1	1	2-3
AC090241.2	1	8-9
AC090312.1	1	8-10
AC090403.1	1	2-6
AC090502.1	1	6-8
AC090527.2	1	6-7
AC090541.1	1	6-8
AC090578.1	2	3-4, 6-7
AC090993.1	2	3-8, 8-11
AC091074.1	1	6-11
AC091078.1	1	6-8
AC091489.1	10	1-2, 1-3, 1-4, 1-5, 1-6, 1-7, 1-8, 1-9, 1-10, 1-11
AC091576.1	1	2-10
AC091820.2	1	10-12
AC091946.1	3	6-10, 6-11, 6-12
AC092078.2	2	2-3, 2-10
AC092100.1	6	3-5, 4-5, 5-6, 5-7, 5-9
AC092118.1	1	1-12
AC092167.1	3	1-5, 5-11, 7-8
AC092422.1	2	2-3, 2-4
AC092442.1	1	6-12
AC092650.1	1	8-12
AC092807.3	2	5-11, 10-11
AC092811.1	4	2-5, 3-5, 4-5, 5-11
AC092910.3	1	3-4
AC092920.1	1	4-10
AC092957.1	3	2-8, 2-9, 4-9
AC092994.1	2	4-9, 9-10
AC093523.1	2	1-3, 1-11
AC093607.1	9	1-2, 1-3, 1-4, 1-6, 1-7, 1-8, 1-9, 1-10, 1-11
AC093655.1	2	3-7, 3-10
AC093722.1	1	2-4
AC093830.1	5	1-12, 4-12, 7-12, 8-12, 10-12
AC093895.1	1	7-11
AC096577.1	1	6-10
AC096632.2	5	6-12, 7-12, 8-12, 10-12, 11-12
AC096719.1	2	1-11, 6-7
AC097467.3	1	7-12
AC097518.1	1	2-11
AC097634.4	6	6-11, 7-9, 8-11, 8-12, 10-12
AC098650.1	9	2-3, 2-4, 2-5, 2-9, 3-10, 6-9, 8-10
AC099066.2	3	3-9, 6-9
AC099753.1	2	7-10, 8-10
AC099785.1	3	4-8, 5-8, 7-8
AC099789.1	1	3-10
AC099791.3	1	6-11
AC099792.1	1	3-4
AC100768.2	1	2-10
AC100810.2	3	4-8, 5-8, 6-8
AC100849.2	1	5-11
AC100863.1	1	2-5
AC103409.1	1	5-6
AC103833.1	3	1-6, 1-11, 1-12
AC104051.1	1	2-12
AC104078.2	1	8-9
AC104135.1	1	2-9
AC104304.1	2	5-7, 5-10
AC104333.4	1	6-9
AC104389.4	1	4-7
AC104662.2	1	3-4
AC104663.1	3	4-11, 4-12, 5-12
AC105031.2	4	4-8, 5-7, 5-8, 5-10
AC105094.2	3	1-2, 1-10, 10-12
AC105105.2	1	1-12
AC105105.4	1	1-11
AC105245.1	2	3-11, 6-11
AC105411.1	2	5-9, 11-12
AC106729.1	7	1-2, 2-4, 2-6, 2-7, 2-8, 2-11, 5-7
AC106744.1	2	2-9, 2-10
AC106799.2	6	1-2, 1-7, 2-12, 4-11, 6-11, 7-11
AC106864.2	2	5-10, 10-11
AC106895.1	2	2-10, 6-10
AC107214.1	2	3-11, 4-11
AC107302.1	1	1-4
AC108059.3	1	2-9
AC108062.1	1	3-5
AC108463.2	1	7-8
AC108681.1	4	2-3, 2-4, 2-6, 2-7
AC108729.2	1	11-12
AC109445.1	9	1-2, 1-3, 1-4, 1-5, 1-6, 1-7, 1-8, 1-9, 1-10
AC109466.1	3	4-7, 4-9, 7-8
AC109927.1	2	5-12, 11-12
AC110023.1	1	5-12
AC111006.1	8	1-3, 1-8, 1-10, 2-6, 2-7, 9-12, 11-12
AC111152.2	3	4-5, 5-6, 5-7
AC111188.1	3	2-10, 3-10, 4-10
AC112198.2	3	2-10, 2-12, 8-10
AC112693.2	4	3-11, 6-11, 7-11, 8-11
AC113347.2	1	10-11
AC113383.1	3	3-9, 6-9
AC113414.1	2	1-12, 2-8
AC114316.2	1	7-10
AC114485.1	2	9-10, 9-12
AC114689.3	1	2-4
AC114776.1	2	1-7, 1-8
AC114814.2	1	9-10
AC114940.1	4	4-7, 4-10, 5-7, 5-10
AC117457.1	3	6-12, 7-12, 11-12
AC117522.3	2	4-6, 4-11
AC119428.2	1	11-12
AC119674.2	1	10-12
AC120193.1	6	3-9, 4-6, 4-7, 4-9, 4-11
AC122719.1	1	8-12
AC123023.1	1	7-9
AC124947.1	1	4-7
AC125611.4	1	2-3
AC126283.2	1	3-4
AC130456.2	3	3-10, 6-10, 7-10
AC132153.1	1	6-8
AC133134.1	2	7-12, 8-12
AC133633.2	4	2-5, 3-5, 4-5, 5-8
AC136475.9	1	2-8
AC138123.1	2	4-9, 5-9
AC138207.8	1	3-9
AC138627.1	6	2-3, 2-6, 2-7, 2-8, 2-9, 4-9
AC226007.1	24	2-4, 2-5, 2-6, 2-7, 3-4, 3-5, 4-6, 4-7, 4-9, 4-10, 4-11, 5-6, 5-7, 5-8, 5-9, 5-10, 5-11
AC239584.1	1	7-8
AC245036.1	1	6-10
AC245519.1	4	2-5, 3-5, 4-5, 5-8
AC246817.1	5	1-3, 1-6, 1-9, 9-11, 9-12
AC246817.5	5	1-3, 1-6, 1-9, 9-11, 9-12
ACAP2	1	1-5
ACER3	2	7-11, 8-11
ACO1	1	4-7
ACOT11	3	1-12, 4-12, 6-12
ACOT7	7	2-12, 3-12, 4-12, 5-12, 6-12, 7-12, 9-12
ACOX1	4	2-10, 2-11, 9-10, 9-11
ACRBP	2	3-7, 4-7
ACTR2	1	1-8
ACYP2	3	2-3, 3-6
ADA2	1	9-10
ADAM12	7	2-4, 2-8, 2-9, 7-8, 7-9, 8-10, 9-10
ADAM19	3	3-8, 7-8, 8-9
ADAM21P1	1	1-3
ADAM23	1	2-3
ADAM32	6	2-8, 3-5, 5-8
ADAMTS12	2	10-11
ADAMTS14	3	1-5, 1-6, 2-10
ADAMTS18	3	2-9, 3-9, 7-9
ADAMTS20	1	1-10
ADAMTS6	4	2-3, 3-7, 6-8, 6-9
ADAMTS7	4	1-3, 1-4, 1-6, 1-7
ADAMTS9-AS2	3	7-12, 10-11, 11-12
ADAMTSL1	7	2-8, 2-10, 5-6, 6-7, 6-8, 6-9, 7-10
ADAMTSL3	2	7-9, 9-10
ADAP2	1	4-5
ADARB1	2	2-3, 3-4
ADCK1	1	1-11
ADCY3	1	6-12
ADCY5	1	7-8
ADCY7	2	5-8, 8-10
ADGB	1	5-8
ADGRD1	1	7-8
ADGRE2	1	8-10
ADGRL2	3	2-3, 2-11, 3-6
ADGRL3	7	1-2, 1-3, 1-4, 1-6, 1-7, 1-8, 1-10
ADGRL4	1	1-12
ADGRV1	1	3-7
ADRA1B	1	2-3
AF064858.3	1	10-11
AF130417.1	7	2-5, 3-5, 4-5, 5-6, 5-7, 5-10, 5-11
AF279873.3	1	3-7
AFF1	1	3-8
AFG1L	1	2-6
AGAP1	4	3-12, 6-12, 7-12, 10-12
AGBL1	2	6-11, 8-11
AGBL3	1	2-10
AGBL4	7	2-11, 2-12, 4-12, 6-12, 7-10, 9-12
AGK	1	5-9
AGO1	2	2-5, 2-6
AGPAT4	9	1-2, 1-3, 1-4, 1-5, 1-6, 1-7, 1-8, 1-10
AHCTF1	1	3-9
AHI1	4	5-12, 7-12, 10-12, 11-12
AHNAK	1	4-11
AIM2	1	4-12
AIPL1	1	4-6
AJ009632.2	3	3-9, 6-9, 8-12
AK5	2	6-8, 8-9
AKAP6	3	2-7, 2-8, 7-9
AKIRIN2	3	2-3, 2-6, 2-10
AKNA	1	8-10
AKR1D1	2	8-9
AL008638.1	3	6-10, 7-8, 7-10
AL022068.1	6	1-3, 1-4, 1-6, 1-8, 1-9, 1-10
AL022318.1	3	3-8, 4-8, 5-8
AL022324.4	1	7-10
AL022334.1	2	4-12, 5-12
AL023284.4	6	2-12, 6-12, 7-12, 8-12, 10-12, 11-12
AL031121.1	3	2-12, 3-12, 4-12
AL031123.1	1	1-12
AL031593.1	6	2-12, 3-10, 3-12, 6-12, 7-10, 7-12
AL031599.1	1	1-11
AL031767.1	1	6-7
AL035401.1	8	1-2, 1-3, 1-4, 1-6, 1-7, 1-8, 1-9, 7-8
AL035685.1	1	3-6
AL049775.2	2	2-10, 6-10
AL049812.2	1	7-10
AL049833.1	5	3-9, 4-9, 6-9, 7-9, 9-10
AL078590.2	1	9-12
AL078603.1	1	2-9
AL110292.1	2	3-9, 4-9
AL117378.1	1	2-11
AL121820.1	4	2-11, 2-12, 3-12, 4-12
AL121999.1	1	6-7
AL122019.1	1	3-6
AL132642.2	5	1-2, 1-3, 1-4, 1-10, 1-11
AL132642.3	5	1-2, 1-3, 1-4, 1-10, 1-11
AL132671.2	2	1-8, 1-9
AL132712.2	6	2-5, 3-5, 4-5, 5-6, 5-7, 5-10
AL132719.1	1	3-9
AL132857.2	1	9-11
AL132875.1	3	2-12, 7-12, 10-12
AL133240.1	2	3-9, 7-9
AL133304.3	4	3-11, 5-11, 8-11, 8-12
AL135785.1	3	2-7, 2-10, 2-11
AL136181.1	2	2-11, 6-11
AL136313.1	1	8-9
AL136439.1	1	4-5
AL137190.1	1	3-7
AL137224.1	1	10-11
AL138720.1	3	2-3, 3-9, 4-9
AL139042.1	2	2-3, 2-7
AL139220.2	1	2-7
AL139237.1	2	4-6, 5-6
AL139352.1	1	1-5
AL157371.1	1	8-10
AL157770.1	2	8-10, 9-10
AL157912.1	1	9-11
AL158800.1	2	3-8, 6-8
AL159163.1	3	3-6, 6-11, 7-11
AL160162.1	1	3-4
AL160290.2	2	4-8, 9-10
AL161640.1	2	3-10, 6-10
AL161757.5	1	5-12
AL161893.1	1	5-11
AL161910.1	1	1-8
AL162726.3	7	2-10, 3-12, 4-12, 5-12, 6-12, 7-12, 10-12
AL163541.1	2	1-4, 1-5
AL163952.1	2	2-10, 11-12
AL353052.2	2	3-5, 4-5
AL353780.1	3	2-5, 4-5, 5-7
AL354983.1	1	5-8
AL355076.2	2	3-9, 4-9
AL355102.2	1	5-6
AL355306.2	1	2-5
AL355339.1	1	5-6
AL355388.3	2	3-4, 4-6
AL355497.2	1	4-6
AL355798.1	1	10-11
AL357507.1	2	2-6, 8-9
AL357832.1	2	3-11, 4-11
AL358176.3	1	2-5
AL358215.3	1	2-10
AL358234.1	7	1-9, 2-9, 3-9, 4-9, 6-9, 7-9, 9-12
AL358942.1	1	11-12
AL359212.1	2	4-9, 5-9
AL359736.1	1	8-9
AL359922.1	1	1-11
AL365214.3	6	1-3, 1-7, 1-8, 1-9, 1-11, 10-12
AL365259.1	4	2-4, 2-5
AL365295.1	4	2-4, 4-6, 4-8, 5-8
AL365356.5	1	8-10
AL390728.4	1	1-7
AL390957.1	6	2-9, 4-9, 4-10, 5-10, 10-12
AL391117.1	2	4-10, 7-10
AL442163.1	2	1-8, 3-10
AL445235.1	1	5-6
AL445493.2	2	4-12, 5-12
AL445567.1	2	3-6, 3-7
AL445675.1	1	1-7
AL450270.1	1	3-8
AL450442.1	1	4-8
AL512306.3	2	3-5, 5-7
AL512328.1	2	4-11, 5-11
AL512361.1	1	7-12
AL512598.2	13	2-3, 2-5, 2-6, 2-8, 2-9, 4-9, 6-7, 6-11, 7-8, 7-9, 8-11, 9-10, 9-11
AL513493.1	1	6-7
AL583810.3	1	10-12
AL590867.1	2	3-11, 4-11
AL591485.1	1	8-9
AL591518.1	6	2-12, 3-4, 3-12, 4-6, 4-7, 7-8
AL592431.1	1	2-3
AL592466.1	1	10-11
AL603840.1	5	3-12, 4-12, 7-12, 9-10, 9-12
AL606489.1	1	3-12
AL606760.4	3	3-12, 4-12, 5-12
AL645939.3	1	8-9
AL662789.1	5	2-3, 2-4, 2-5, 3-4, 4-6
AL662857.2	2	2-7, 6-7
AL662860.1	3	3-8, 4-8, 6-8
AL662869.1	3	3-8, 4-8, 6-8
AL663093.1	1	3-4
AL669918.1	4	2-7, 3-7, 6-7, 7-9
AL691520.1	1	6-9
AL731683.1	3	2-3, 2-4, 2-5
AL773543.1	5	2-3, 2-4, 2-5, 3-4, 4-6
AL805909.1	1	3-4
AL935026.1	1	7-8
ALDH7A1	1	2-10
ALG5	2	7-8, 8-9
ALK	4	3-11, 4-11, 4-12, 5-11
ALOX15P1	1	7-9
ALOX5AP	1	4-8
ALX4	3	2-3, 2-4, 2-5
AMFR	1	5-12
AMPD3	1	3-8
AMPH	1	1-11
ANAPC10	3	1-3, 1-8, 1-9
ANGPT4	2	4-6, 8-9
ANK3	1	6-8
ANKFN1	1	9-12
ANKRD29	3	3-4, 4-10, 7-10
ANKRD33B	1	2-12
ANKRD44	1	4-9
ANKRD6	1	4-5
ANKS1B	4	6-9, 7-9, 8-11, 9-11
ANKS3	3	4-7, 4-8, 4-9
ANO5	3	3-4, 7-11, 9-11
ANTXR1	5	3-12, 6-12, 8-12, 9-12, 10-12
ANTXR2	3	3-10, 4-10, 6-10
ANXA13	1	4-5
ANXA2	1	4-9
ANXA4	1	8-12
ANXA7	2	2-10, 2-11
AOAH	2	4-7, 5-7
AP000317.1	2	4-9, 6-9
AP000317.2	2	2-3, 2-4
AP000561.1	6	1-5, 1-9, 2-9, 4-9, 9-10, 9-11
AP000593.4	1	2-7
AP000676.5	2	3-8, 6-8
AP000756.1	3	1-9, 5-10, 9-10
AP000793.1	1	3-8
AP000820.2	2	3-4, 3-7
AP000843.1	4	2-8, 4-8, 6-8, 7-8
AP000844.2	1	10-12
AP000867.2	1	1-12
AP001025.1	2	5-10, 5-11
AP001122.1	1	10-11
AP001180.1	1	5-12
AP001830.2	1	2-8
AP001970.1	3	2-11, 3-6, 3-11
AP001979.2	4	5-6, 5-7, 5-8, 5-10
AP001999.4	1	2-9
AP002444.1	4	3-11, 4-11, 9-11, 10-11
AP002884.1	1	3-9
AP002989.1	2	4-8, 6-8
AP004608.1	1	1-11
AP005202.2	2	1-2, 1-11
AP005230.1	12	1-2, 1-3, 1-4, 1-5, 1-6, 1-7, 1-9, 1-10, 4-6, 5-6, 5-10, 6-10
AP005328.1	1	7-10
AP005902.2	1	7-8
AP005902.4	1	7-8
AP1S1	1	2-6
AP2B1	3	1-6, 1-10, 1-11
AP3B1	1	5-7
AP3B2	1	1-6
APBB1IP	4	2-4, 4-6, 4-9
APBB2	1	3-9
APELA	1	3-8
APOC4	1	2-5
APOL1	3	3-7, 6-8, 7-8
APOLD1	1	2-11
AQP2	2	1-5, 1-6
ARHGAP10	4	3-8, 5-8, 5-11, 5-12
ARHGAP15	1	6-7
ARHGAP22	1	3-7
ARHGAP24	5	2-9, 6-10, 7-10, 8-10, 9-10
ARHGAP26	1	3-8
ARHGAP44	1	7-9
ARHGEF10	1	2-6
ARHGEF28	2	6-12, 7-12
ARHGEF3	6	4-12, 6-12, 7-12, 9-12, 10-12, 11-12
ARHGEF38	5	1-11, 3-6, 4-6, 4-11, 5-11
ARHGEF4	2	4-12, 9-11
ARHGEF7	2	7-10, 7-11
ARID1A	1	1-11
ARL8B	1	2-9
ARMC4	2	3-9, 6-9
ARMC7	1	2-11
ARMH4	1	9-11
ARNT2	2	2-3, 8-10
ARNTL2	1	8-9
ASAH2B	1	8-12
ASB1	4	2-12, 3-12, 5-12, 8-12
ASB13	3	1-2, 2-11, 2-12
ASB4	1	3-5
ASB7	4	1-2, 1-8, 2-11, 8-11
ASCC3	1	8-9
ASIC2	1	4-6
ASIC5	5	1-12, 4-12, 7-12, 8-12, 10-12
ASPA	4	3-11, 4-11, 5-11, 9-11
ASS1	2	2-7, 2-9
ASTN1	4	1-11, 3-8, 7-9, 8-11
ASTN2	5	1-10, 1-12, 2-9, 4-9, 10-11
ATF3	1	5-9
ATG16L1	2	2-9
ATL2	1	1-8
ATP10D	1	6-7
ATP13A4	1	6-7
ATP1B3P1	1	6-8
ATP2B2	8	1-11, 2-3, 2-4, 2-5, 2-6, 2-8, 3-7, 7-8
ATP2B4	3	4-6, 5-6, 9-12
ATP2C2	1	3-8
ATP5F1EP2	1	2-4
ATP5PBP4	4	4-5, 5-6, 5-9, 5-10
ATP6V1E2	1	2-7
ATP8B1	1	3-7
ATP8B4	4	1-3, 1-4, 1-6
ATP9B	1	4-5
ATRNL1	1	1-3
ATXN1	1	4-8
ATXN7L1	4	3-9, 6-9, 6-10, 7-9
AXDND1	1	4-9
AZIN1-AS1	2	4-9, 4-10
B4GALNT2	1	3-4
BACH2	3	2-9, 9-11, 9-12
BANF2	5	5-6, 5-7, 5-8, 5-9, 5-12
BARD1	1	10-11
BASP1	4	2-9, 7-10, 9-11, 10-11
BASP1-AS1	2	2-12, 6-12
BAZ1A	1	5-6
BBOX1	1	6-7
BBOX1-AS1	3	2-5, 5-6, 5-7
BBS9	2	7-11, 10-11
BCAR3	5	2-7, 3-7, 4-7, 6-7, 7-11
BCAS3	5	2-11, 4-11, 6-11, 9-11
BCAS4	5	1-3, 1-4, 1-5, 1-8
BCHE	1	7-12
BCKDHB	4	2-5, 5-6, 5-11, 5-12
BCL2L13	1	7-8
BCL2L14	2	4-6
BHMG1	1	2-9
BHMT2	2	6-10, 7-10
BIRC6	1	4-8
BLM	3	3-4, 5-9, 9-12
BMP3	1	4-5
BNC2	6	3-4, 5-10, 6-8, 7-8, 8-10, 9-11
BORCS5	4	4-11, 5-11
BRAF	3	2-11, 3-11, 6-11
BRD2	30	2-10, 4-10, 5-10, 6-7, 6-10
BRD7P1	1	2-3
BTBD11	5	3-11, 4-5, 5-9, 8-10, 8-11
BTBD9	1	1-5
BTC	1	4-10
BUB1	1	4-8
BX000531.1	3	3-8, 4-8, 6-8
BX247947.1	3	3-8, 4-8, 6-8
BX248084.2	2	2-7, 6-7
BX248321.1	1	3-4
BX248406.1	3	2-3, 2-4, 2-5
BX248406.2	1	7-8
BX470102.2	1	2-6
BX571818.1	4	2-11, 2-12, 7-11, 7-12
BX908738.1	2	2-7, 6-7
BX927133.1	3	3-8, 4-8, 6-8
BX927139.1	1	3-4
BX927168.1	5	2-3, 2-4, 2-5, 3-4, 4-6
BX927168.2	1	7-8
C10orf90	1	5-8
C12orf65	1	6-12
C12orf75	4	3-10, 4-10, 10-11
C15orf41	9	1-5, 1-6, 1-7, 1-10, 1-11, 5-6, 7-8, 8-9, 9-11
C16orf72	3	2-12, 5-7, 5-12
C19orf81	1	3-4
C1QTNF7	1	3-10
C20orf141	1	6-7
C21orf91	2	3-5, 5-11
C21orf91-OT1	2	2-4, 2-8
C2orf76	2	9-12, 11-12
C2orf83	1	2-11
C2orf88	1	2-8
C4BPA	5	2-12, 4-12, 6-12, 11-12
C4orf19	1	3-4
C5orf66	1	8-9
C5orf67	2	2-3, 6-9
C6	1	11-12
C6orf10	30	2-4, 2-5, 2-7, 4-7
C6orf52	1	2-12
C6orf62	1	3-9
C7	2	6-10, 7-10
C8orf34	1	3-10
C8orf37-AS1	2	2-8, 4-7
C9	3	5-8, 8-9
C9orf92	1	5-11
CA6	2	5-8, 8-11
CA9	1	2-11
CAB39L	1	2-5
CABCOCO1	4	2-6, 4-11, 8-11, 9-11
CABIN1	1	2-3
CACHD1	2	6-11, 7-11
CACNA1A	3	4-6, 6-7, 9-11
CACNA1C	9	1-2, 1-4, 1-5, 1-6, 1-7, 1-10, 2-9, 4-10, 6-10
CACNA1D	3	1-3, 1-6, 1-10
CACNA1E	1	1-12
CACNA2D1	1	3-7
CACNA2D3	2	2-9, 4-7
CACNB2	1	4-5
CACNB4	1	3-5
CACNG2	8	2-5, 3-5, 4-5, 5-6, 5-7, 5-8, 5-9, 5-11
CADM2	2	3-4, 3-8
CADM3	1	1-12
CADPS	6	2-9, 3-6, 3-10, 3-11, 6-11
CALM1	1	2-11
CALN1	1	6-11
CAMK4	1	6-9
CAMKMT	1	2-6
CAMTA1	1	5-12
CAP2	3	6-10, 7-10, 9-10
CAPN13	6	2-3, 2-5, 4-12, 5-7, 7-12, 11-12
CAPSL	1	6-7
CARD18	1	6-9
CARD8-AS1	1	1-11
CARSP1	1	4-6
CASC15	2	3-5, 4-7
CASC18	1	3-6
CASC19	3	3-10, 4-10, 6-10
CASC20	3	2-7, 2-9, 2-11
CASP3	1	3-6
CASS4	1	6-8
CAST	1	10-11
CATSPERG	3	3-8, 4-8, 7-8
CAV2	4	2-3, 2-4, 3-7, 4-7
CBLN4	5	1-2, 1-3, 1-4, 1-6, 1-7
CBX6	2	3-4, 3-11
CC2D1B	1	7-12
CCDC102A	1	8-12
CCDC102B	3	1-8, 1-11, 3-6
CCDC125	4	1-7, 3-5
CCDC136	2	3-6, 8-11
CCDC177	2	3-6, 6-7
CCDC26	5	2-8, 3-12, 4-5, 5-12, 7-8
CCDC3	2	7-9, 8-9
CCDC33	6	2-11, 2-12, 3-11, 4-11, 6-11, 6-12
CCDC39	1	7-11
CCDC6	1	2-3
CCDC85A	4	2-8, 4-8, 5-9, 8-9
CCDC85C	1	3-6
CCDC88A	1	6-9
CCL15	2	3-11
CCL17	1	5-12
CCL18	12	1-2, 1-6, 1-7, 1-8
CCND2	2	3-11, 7-11
CCNG2	2	2-3, 3-4
CCNT2-AS1	2	3-9, 9-10
CCR3	1	3-11
CCSER1	6	6-11, 8-11, 9-10, 9-11, 9-12
CD226	1	8-9
CD300C	1	2-7
CD33	1	3-4
CD36	7	2-7, 3-7, 4-7, 5-7, 7-9, 8-10
CD48	2	8-10, 8-12
CD70	1	7-9
CD80	1	6-11
CD86	2	6-7, 10-11
CD96	1	10-11
CDC14A	1	3-5
CDCA7L	3	3-7, 4-7, 5-7
CDCP1	3	3-11, 6-11, 7-11
CDH1	3	4-7, 4-10, 5-7
CDH12	1	1-9
CDH13	6	2-10, 6-10, 8-10, 9-10, 9-11, 11-12
CDH17	1	1-5
CDH18	3	1-2, 1-3, 6-10
CDH19	1	7-8
CDH23	3	3-10, 4-10, 5-10
CDH23-AS1	1	8-10
CDH4	8	3-12, 4-12, 5-12, 6-12, 7-12, 9-12, 11-12
CDH7	2	5-6, 8-10
CDH8	1	3-12
CDK14	1	7-10
CDKL4	1	8-9
CDKN1A	1	6-10
CDNF	1	8-9
CDON	1	8-9
CDS2	1	4-10
CDYL	2	1-5, 9-10
CEACAM22P	2	4-12, 10-12
CECR2	2	5-8, 5-10
CELF2	3	4-8, 5-8, 7-8
CELF5	2	2-10, 10-11
CEMIP	1	4-12
CEMIP2	1	3-6
CEP128	1	7-10
CEP162	1	10-12
CEP170P1	1	8-10
CEP78	1	3-10
CEP85L	2	3-12, 9-12
CERKL	1	3-6
CERS3	1	2-8
CERS6	1	10-11
CES1P1	1	10-12
CES1P2	2	4-12, 6-12
CFAP299	3	3-6, 4-12, 5-12
CFAP54	2	2-8, 5-8
CFAP77	5	2-10, 3-10, 6-8, 7-8, 8-9
CFL1P6	3	2-12, 7-12, 8-12
CFTR	1	3-12
CGNL1	2	7-9, 9-11
CHAF1B	1	5-12
CHAT	1	5-9
CHD4	2	3-11, 7-11
CHD7	1	3-6
CHDH	1	9-12
CHODL	2	6-8, 8-11
CHRM3	4	2-9, 3-9, 3-10, 7-9
CHRNB4	1	5-12
CHST11	3	1-5, 3-7, 5-9
CHTOP	1	5-9
CKS1B	1	4-7
CLCA4	1	5-8
CLDN11	1	4-6
CLEC1A	3	1-2, 1-6, 1-7
CLHC1	1	4-10
CLIC4	1	3-4
CLIP2	1	2-10
CLNK	1	2-12
CLSTN1	1	4-11
CLSTN2	3	2-8, 3-4, 6-9
CLVS1	3	4-11, 5-10, 5-11
CMAHP	1	2-10
CMIP	3	2-5, 2-9, 3-5
CMPK2	3	2-3, 3-6, 3-7
CMTM2	1	3-6
CMTM8	1	6-8
CNBD1	1	4-5
CNGB1	2	6-12, 7-8
CNN3	3	4-8, 5-8, 7-8
CNTN1	2	6-9, 7-9
CNTN3	5	3-8, 4-8, 4-11, 5-8, 9-11
CNTN4	4	4-9, 6-9, 7-9, 9-10
CNTN5	4	2-5, 2-8, 5-8, 8-9
CNTN6	1	11-12
CNTNAP2	14	2-10, 3-6, 3-10, 4-10, 5-6, 5-7, 5-9, 5-10, 7-10
CNTNAP4	3	1-2, 1-3, 1-6
CNTNAP5	1	6-8
COBL	1	4-11
COL11A1	2	6-11, 7-11
COL11A2	6	3-9
COL11A2P1	9	2-8, 3-8, 4-8, 5-8, 6-8, 6-9, 6-10, 6-11, 7-8
COL18A1	3	5-12, 7-9, 11-12
COL19A1	1	2-8
COL21A1	1	2-3
COL22A1	8	2-8, 3-12, 4-12, 6-8, 7-8, 8-12, 9-12
COL23A1	1	10-11
COL24A1	1	2-6
COL25A1	1	1-12
COL4A1	2	4-7, 6-7
COL4A2	1	4-7
COL6A4P2	1	4-11
COLEC10	2	3-7, 4-7
COLGALT2	1	9-12
COMMD10	4	3-12, 4-12, 5-12, 9-12
COPS7A	2	4-6, 4-7
COQ8A	1	6-11
CORIN	1	10-12
COX10-AS1	4	1-3, 3-4, 3-5, 3-9
COX8A	6	1-2, 1-6, 1-7, 1-9, 1-10, 1-11
CPA6	2	3-11, 4-7
CPED1	2	8-11, 8-12
CPLX2	1	1-12
CPNE3	1	6-8
CPNE4	5	1-12, 2-3, 2-11, 3-9, 7-9
CPNE8	2	7-11, 7-12
CPT1C	2	5-8, 6-8
CR1	4	1-11, 3-11, 3-12, 6-12
CR388393.1	3	3-8, 4-8, 6-8
CR753509.2	2	2-7, 6-7
CR753812.1	1	3-4
CR753846.1	3	2-3, 2-4, 2-5
CR753846.2	1	7-8
CR759768.1	3	3-8, 4-8, 6-8
CR759772.1	1	3-4
CR759848.1	3	2-3, 2-4, 2-5
CR759956.1	3	3-8, 4-8, 6-8
CR759964.1	1	3-4
CR933859.1	1	7-8
CRB1	2	4-12, 10-12
CREB3L2	1	5-12
CREBRF	1	2-10
CRISP1	1	4-10
CRISP3	1	3-4
CRMP1	1	9-10
CSGALNACT1	2	6-8, 6-10
CSMD1	26	1-3, 1-10, 2-4, 2-7, 2-10, 3-7, 3-8, 3-10, 3-11, 4-5, 4-6, 4-10, 5-10, 6-7, 6-9, 6-11, 7-8, 7-9, 7-11, 8-9, 9-11, 9-12
CSMD2	1	5-9
CSNKA2IP	1	2-8
CSRNP3	1	3-4
CSTF3	1	3-4
CTBP2	2	2-7, 2-11
CTBS	2	5-6, 5-7
CTDP1	1	11-12
CTIF	2	10-11
CTNNA1	1	4-5
CTNNA2	8	1-2, 1-3, 1-4, 1-5, 1-6, 1-10, 2-3, 2-9
CTNNA3	6	1-6, 1-10, 3-8, 8-9, 9-11
CTNNBL1	2	3-7, 4-7
CTU1	1	4-8
CUBN	3	5-12, 7-12, 9-12
CUX2	5	1-4, 1-5, 1-6, 1-7, 1-8
CYB5R1	1	8-10
CYFIP2	3	3-12, 6-12, 11-12
CYP11B2	1	7-8
CYP1B1-AS1	1	7-12
CYP1D1P	2	3-12, 4-12
CYP24A1	1	1-5
CYP39A1	1	5-9
CYP46A4P	2	1-8, 6-8
CYYR1	1	6-10
CYYR1-AS1	6	1-2, 1-6, 1-7, 1-8, 1-9, 9-11
DAAM2	1	2-6
DAB1	14	3-4, 4-8, 4-9, 5-7, 5-9, 5-11, 5-12, 7-8, 7-11, 7-12, 9-11
DACH1	3	6-12, 8-12, 10-12
DAPK1	1	3-5
DBX1	1	7-8
DCAF1	1	9-10
DCC	7	3-5, 3-10, 4-5, 5-10, 6-7, 8-10, 10-12
DCDC2C	2	6-8, 8-10
DCLK1	1	2-11
DCTN1	1	3-7
DDAH1	1	8-11
DDB2	3	3-4, 4-8, 4-9
DDX10	2	2-4, 4-12
DDX19A	1	2-9
DDX39B	14	4-7, 5-7
DDX60L	1	4-7
DENND1B	2	4-12, 5-12
DENND2A	1	8-9
DERL1	1	2-4
DESI2	1	3-7
DGKB	4	2-12, 6-10, 7-10, 8-10
DGKG	2	2-3, 8-12
DGKI	8	1-2, 1-3, 1-9, 2-11, 2-12, 3-12, 7-12, 9-12
DHX34	2	2-3, 2-4
DISC1FP1	2	1-5, 4-8
DLC1	2	4-6, 4-10
DLG2	5	1-3, 1-4, 1-6, 3-7, 7-8
DLGAP1	6	4-8, 4-10, 5-8, 6-8, 7-10, 8-10
DLGAP2	3	3-10, 6-10, 7-10
DMAC1	3	1-5, 1-10, 1-11
DMRT1	1	3-7
DNAH10	2	2-10
DNAH11	7	3-4, 3-11, 4-11, 5-11, 6-11, 7-11, 9-11
DNAH14	2	3-6, 6-7
DNAH17	1	3-5
DNAH5	1	6-7
DNAH6	3	4-11, 4-12, 5-12
DNAH7	1	1-2
DNAH8	2	4-12, 7-12
DNAJB13	1	2-4
DNAJC13	2	3-12, 6-12
DNAJC18	1	3-12
DNAJC2	1	1-10
DNAJC5B	5	2-11, 3-11, 6-11, 7-10, 7-11
DNER	2	3-6, 5-12
DNM3	3	3-12, 5-12, 9-12
DOCK1	5	2-4, 2-5, 2-11, 3-11, 4-11
DOCK4	7	1-8, 1-11, 1-12, 2-10, 8-9, 8-10
DOCK5	1	10-12
DOK5	2	2-6, 4-12
DOK6	5	1-12, 2-7, 2-10, 3-5, 5-10
DPF3	2	2-3, 7-9
DPH2	5	3-11, 6-11, 7-11, 9-11, 10-11
DPH6-DT	1	1-7
DPP10	1	2-11
DPPA4	2	6-12, 7-12
DPYD	7	1-4, 1-5, 3-4, 3-8, 5-12, 7-8, 8-12
DRAM1	2	4-10, 10-11
DRD1	1	10-11
DRD3	8	2-10, 3-10, 4-10, 5-10, 6-10, 7-10, 9-10, 10-11
DROSHA	2	4-5, 4-6
DSC3	2	1-3, 1-4
DSCAM	2	1-11, 3-6
DSCAML1	2	2-8, 6-8
DSG2-AS1	1	1-4
DSG4	1	8-10
DST	2	3-9, 9-11
DSTN	1	6-10
DSTYK	1	3-4
DTHD1	6	1-2, 2-10, 6-10
DTNA	1	1-3
DTNB	1	1-9
DTNBP1	6	2-3, 2-5, 2-6, 2-10, 6-10
DYTN	4	3-9, 4-9, 6-9, 9-11
DZANK1	1	4-5
E2F3	2	8-9
E2F7	1	7-9
EBF2	1	2-9
EBF3	1	2-4
ECH1	8	1-6, 1-7, 1-8, 1-9
EDIL3	5	2-8, 3-8, 8-10, 8-11, 9-12
EGLN3	1	9-12
EHHADH	1	10-12
EIF1B-AS1	1	2-12
EIF2B1	1	3-10
EIF3D	4	2-7, 7-8, 7-9
EIF3H	1	4-9
EIF4E3	1	3-12
ELAVL4	1	9-12
ELF1	2	5-10, 6-7
ELL	1	4-10
ELMO1	1	2-4
ELOVL2	2	4-8, 5-8
ELOVL6	1	10-11
EMC10	1	3-10
EML1	4	2-8, 3-8, 6-8, 7-8
ENAH	1	11-12
ENOX1	2	2-5, 4-5
ENPP1	1	11-12
ENPP6	1	6-10
ENTHD1	3	2-6, 4-6, 5-8
EP300	1	1-7
EP400P1	4	2-12, 3-12, 5-12, 10-12
EPB41L1	3	2-10, 7-8, 7-10
EPB41L2	2	2-11, 4-11
EPB41L4A	1	2-10
EPHA5	1	2-6
EPHB1	2	2-10, 8-9
EPHX2	2	4-7, 4-10
EPN2	6	2-11, 3-11, 6-11, 7-11, 8-11, 9-11
EPOP	2	5-11
EPSTI1	1	2-6
ERBB4	7	1-9, 1-12, 2-9, 7-11, 9-11, 9-12
ERC2	3	2-10, 3-10, 9-10
ERG	1	5-11
ERGIC1	1	1-10
ERICH3	1	4-7
ERICH6	2	3-6, 7-10
ERN1	1	7-11
ERVMER61-1	4	2-9, 3-7, 3-9, 4-9
ESRRG	2	3-9, 6-9
ETFBKMT	2	3-4, 4-6
ETS1	1	4-10
ETV6	9	2-7, 3-12, 5-12, 7-12, 8-11, 8-12, 9-11, 9-12, 10-12
EXO1	2	1-5, 3-5
EXT1	1	5-9
EYA2	3	1-7, 1-9, 1-11
EZR	1	3-6
FABP12	1	8-11
FAM117B	6	1-5, 2-6, 5-9, 5-10, 5-11, 5-12
FAM129B	1	3-11
FAM135A	1	6-11
FAM155A	12	2-3, 2-4, 2-5, 2-6, 2-7, 2-8, 2-9, 2-10, 2-11, 5-11
FAM160B1	2	3-5, 5-8
FAM174B	1	5-8
FAM189A1	6	2-7, 4-7, 7-9
FAM19A1	1	3-4
FAM19A2	2	1-5, 3-8
FAM214A	1	2-4
FAM217A	7	1-2, 1-3, 1-6, 1-7, 1-8, 1-9, 1-10
FAM21EP	3	2-12, 6-12, 7-12
FAM227A	1	7-11
FAM32A	1	3-6
FAM49A	1	8-10
FAR2	1	4-11
FARP1	1	9-10
FARS2	4	2-9, 6-11, 8-9
FAT3	8	1-3, 1-6, 1-8, 1-9, 6-11, 8-11, 9-11, 10-11
FAT4	1	2-3
FBLN7	7	1-3, 1-6, 1-7, 1-8, 1-9, 1-10, 1-12
FBXL13	3	4-8, 5-8, 7-8
FBXL17	1	2-4
FBXL19	3	2-5, 5-11, 5-12
FBXL7	1	2-10
FBXW12	1	4-10
FCGBP	4	1-4, 5-7
FCRLA	2	2-8, 6-7
FER	1	8-12
FFAR4	1	4-9
FGD4	1	1-10
FGF1	2	5-12, 11-12
FGF14	4	1-5, 3-8, 4-8, 6-8
FGF7	2	2-9, 9-11
FGGY	1	7-11
FGR	2	5-6, 5-8
FHDC1	1	2-11
FHIT	18	1-8, 1-9, 1-12, 2-7, 2-8, 3-4, 3-7, 3-8, 4-8, 4-9, 6-7, 6-8, 7-9, 7-12, 8-10, 9-10
FIG4	3	1-8, 4-8, 6-8
FIGN	2	1-5, 7-10
FKBP5	1	7-12
FLJ42102	2	1-11, 1-12
FLJ42969	4	3-6, 4-6, 5-6, 5-7
FMN1	4	6-7, 6-8
FMN2	1	7-8
FMNL2	9	1-4, 1-7, 1-9, 1-10, 1-11, 1-12, 2-6, 7-8
FMO5	1	2-10
FMO9P	1	6-7
FNDC3B	1	1-12
FOXK1	1	10-12
FOXN3	4	1-9, 7-10, 8-9, 9-10
FOXP2	1	9-10
FP325330.1	1	9-12
FREM1	3	2-9, 3-9, 6-9
FRMD4A	11	3-10, 4-10, 4-11, 4-12, 5-11, 5-12, 6-10, 6-12, 7-10, 7-12, 10-12
FRMD5	2	8-10, 8-11
FRMD6	1	2-6
FRMPD2	4	2-7, 4-7, 4-8, 4-10
FRRS1	1	8-10
FSHR	2	9-10, 9-12
FSTL4	1	4-6
FSTL5	2	1-6, 1-10
FTO	5	1-12, 2-12, 5-10, 6-10, 11-12
FUT9	1	10-12
FXYD6	1	2-4
FYB1	2	5-11, 8-12
GAB2	2	6-11, 7-11
GABBR1	7	4-6
GABBR2	1	7-10
GABRA1	1	1-4
GABRA4	1	7-8
GABRA5	1	2-10
GABRA6	1	1-9
GABRB2	1	3-10
GABRG2	1	1-12
GABRG3	1	2-9
GABRR2	2	4-9, 6-7
GABRR3	1	1-6
GAD2	9	2-12, 3-12, 4-12, 5-12, 6-12, 7-12, 8-12, 9-12, 10-12
GALNT16	1	5-8
GALNT18	8	1-8, 1-9, 1-10, 4-5, 4-7, 6-8, 8-11, 9-11
GALNT6	4	1-3, 1-7, 1-10, 10-11
GALNT7	1	3-4
GAREM1	1	8-10
GAS1RR	1	2-5
GAS2	2	3-7, 3-9
GBP4	4	3-8, 4-8, 6-8, 7-8
GCM2	1	4-10
GCNT1P5	5	1-2, 1-3, 1-4, 1-5, 1-11
GDA	1	9-10
GEMIN5	1	2-8
GFOD1	1	9-12
GFRA1	1	2-5
GFRA2	1	3-10
GGCT	1	2-9
GGH	1	5-7
GGNBP1	1	4-6
GHRHR	2	1-6, 1-7
GID4	1	9-10
GKN3P	1	4-11
GLB1L2	1	7-11
GLCCI1	1	4-12
GLDC	2	2-3, 2-4
GLI2	9	1-2, 1-3, 1-4, 1-5, 1-6, 1-7, 1-8, 1-10, 1-11
GLI3	2	6-9, 7-11
GLIS3	3	7-11, 9-11, 9-12
GLP1R	1	9-12
GLP2R	1	2-7
GLRA1	2	1-2, 2-3
GLRA3	3	5-6, 5-9, 5-11
GLRX3	1	7-11
GLT1D1	2	4-8, 5-8
GLT8D2	1	7-9
GMDS	1	2-4
GMDS-DT	3	2-5, 4-5, 5-9
GMPR	1	6-10
GNA13	1	8-11
GNA14	1	8-11
GNA15	4	4-7, 4-9, 7-10, 9-10
GNAL	4	3-11, 4-11, 5-11, 6-11
GNG12-AS1	4	3-8, 4-8, 6-8, 7-8
GNGT1	2	5-7, 6-7
GOLGA7B	2	3-10, 7-10
GOLM1	2	3-12, 4-12
GPATCH8	2	6-10, 7-10
GPC5	5	3-7, 3-12, 6-12, 7-10, 10-11
GPC6	7	3-10, 4-10, 5-10, 6-9, 9-10, 10-11
GPHA2	1	6-7
GPM6A	2	2-10, 7-10
GPR150	3	2-3, 3-4, 3-7
GPR158	1	8-12
GPR176	1	3-4
GPRIN3	5	3-11, 4-11, 6-11, 7-11, 10-11
GPX5	12	2-8, 3-8, 3-9, 4-8, 6-8, 6-9
GRAMD1B	15	2-11, 2-12, 3-11, 3-12, 4-11, 4-12, 5-12, 6-11, 6-12, 7-11, 7-12, 10-11, 10-12
GRAMD2B	2	4-5, 5-6
GRAP2	2	2-6, 6-7
GRB2	1	7-11
GRIA4	7	2-12, 3-8, 4-8, 5-8, 6-8, 7-10, 8-12
GRID2	3	2-8, 2-11
GRID2IP	1	6-10
GRIK1	1	1-6
GRIK3	1	4-5
GRIK4	1	4-7
GRIN2A	7	1-10, 1-12, 4-12, 8-9, 10-12, 11-12
GRIN2B	2	4-6, 4-7
GRIP1	1	7-9
GRM1	1	2-3
GRM3	1	6-10
GRM4	3	6-8, 7-8, 8-11
GRM5	1	1-12
GRM7	5	1-3, 1-7, 1-12, 7-8, 9-10
GRM8	2	4-6, 7-9
GSG1	2	3-8, 3-9
GSG1L	2	4-9, 6-9
GSTM3	6	1-2, 1-6, 1-7, 1-8, 1-9, 4-6
H2AFY2	1	6-11
H3F3BP2	1	3-9
HACD2	1	7-8
HAND2-AS1	5	3-5, 4-5, 5-6, 5-11, 5-12
HAO2	1	2-8
HAPLN2	4	1-2, 1-9, 2-12, 9-12
HAUS5	1	3-6
HAUS6P3	4	4-9, 5-9, 7-9, 9-11
HBE1	3	2-7, 4-5, 4-7
HCG23	19	1-8, 2-7, 2-8, 2-9, 3-4, 3-7, 3-8, 3-9, 4-7, 4-8, 4-9, 4-10, 4-11, 5-8, 6-7, 6-8, 6-9, 8-10, 8-11
HCG24	20	4-6, 6-8, 6-9, 7-8
HCG9	21	2-8, 6-8, 8-11
HCP5	4	4-8, 5-7, 5-8, 5-9
HDAC2-AS2	1	11-12
HDAC9	11	1-10, 2-12, 3-6, 4-12, 5-7, 5-9, 5-11, 5-12, 8-11, 8-12
HECW1	4	3-11, 6-9, 6-11, 9-10
HECW2	29	1-2, 1-3, 1-4, 1-6, 1-7, 1-8, 1-9, 1-10, 1-11, 2-3, 2-5, 2-6, 2-8, 2-9, 3-7, 3-10, 4-6, 4-10, 5-6, 6-7, 6-10
HEG1	1	2-4
HEY2	4	2-4, 2-5, 3-5, 5-6
HHAT	2	11-12
HHIP	3	1-8, 3-4, 5-8
HINFP	1	11-12
HIST3H2BB	3	6-8, 7-8, 8-9
HIVEP3	1	2-11
HK1	1	6-11
HKDC1	2	1-6, 1-12
HLA-DMA	18	6-10, 7-10, 8-10
HLA-DOA	84	1-5, 2-4, 2-5, 3-4, 3-5, 3-8, 4-6, 4-8, 5-6, 5-12, 6-8, 8-10
HLA-DOB	5	7-9
HLA-DPA2	8	7-8
HLA-DPA3	6	3-6
HLA-DPB2	54	2-8, 3-8, 4-8, 5-8, 6-8, 6-9, 6-10, 6-11, 7-8
HLA-DQB1	1	7-8
HLA-DQB2	8	4-6
HLA-DRA	96	2-6, 2-7, 3-4, 3-5, 4-6, 4-7, 4-9, 4-10, 4-11, 5-6, 5-7, 5-8, 5-9, 5-10, 5-11, 6-8
HLA-DRB1	55	2-8, 3-4, 3-8, 4-6, 4-7, 4-8, 4-9, 4-10, 4-11, 5-8, 6-8
HLA-DRB9	91	2-5, 2-8, 3-5, 3-8, 5-6, 5-7, 5-8, 5-9, 5-11, 6-8, 7-8, 8-10, 8-11
HLA-G	16	6-7, 6-8
HLA-N	14	2-10, 3-10
HMG20A	1	3-6
HMGB3P12	1	7-10
HMGCLL1	4	7-10, 8-10, 8-11
HMGN3P1	3	1-8, 2-8, 3-8
HMGXB3	1	10-11
HMGXB4	9	1-2, 1-3, 1-4, 1-5, 1-6, 1-7, 1-8, 1-9, 1-10
HNRNPA1P43	1	9-10
HNRNPA1P48	1	6-8
HOOK3	2	2-6, 2-7
HOXA2	2	2-6, 2-7
HOXC4	2	2-3, 2-10
HOXD13	1	11-12
HPSE2	2	3-6, 4-6
HPYR1	2	2-9, 9-10
HS2ST1	1	5-9
HS3ST4	3	1-2, 1-11, 1-12
HSD11B1	2	4-8, 5-8
HSD17B2	2	1-9, 3-9
HSD17B6	1	5-8
HSP90B3P	1	3-11
HSPA12A	1	1-7
HSPA1B	5	2-7
HSPA1L	10	2-6, 2-7
HSPB11	1	6-7
HSPB1P1	4	2-10, 3-10, 6-10, 7-10
HTR3B	1	4-9
HTR7	2	7-11, 9-10
ICA1	1	3-11
ICA1L	1	1-4
ICE2P1	4	3-4, 4-9
IDH3B	1	3-6
IFFO2	4	2-8, 3-8, 6-8, 7-8
IFI16	4	6-12, 7-12, 8-12, 9-12
IFT122	1	2-12
IGF1R	3	5-8, 6-7, 7-10
IGHV3OR15-7	1	8-10
IGLV10-54	2	7-9, 9-10
IGSF21	5	7-12, 9-12, 10-12, 11-12
IGSF22	3	1-4, 1-10, 1-12
IL12RB2	1	2-12
IL16	1	6-11
IL17RB	1	2-5
IL1RAP	2	4-5, 5-10
IL1RN	1	4-5
IL20RA	1	10-11
IL21-AS1	7	1-4, 3-11, 4-11, 6-11, 7-11, 8-11, 10-11
IL23A	4	2-4, 2-6, 2-11, 2-12
IL36B	1	1-7
IL6ST	1	2-10
IMMP2L	3	1-5, 4-9, 4-10
INAFM2	1	2-9
INPP4B	3	1-12, 4-9, 7-12
INPP5F	1	1-12
INSM1	1	11-12
INSR	2	4-8, 8-10
INTS4	1	6-11
IQCM	1	3-11
IQGAP2	3	6-10, 7-10, 8-9
IQSEC1	4	1-2, 1-3, 1-4, 1-7
IRAK2	1	4-6
IRF4	1	6-7
IRS2	2	4-7, 7-11
ISG20	1	3-4
ISPD	1	7-11
ITGA1	10	2-4, 2-5, 4-8, 4-9, 5-8, 5-9, 8-10, 8-12, 9-10, 9-12
ITGA2	1	3-4
ITGA4	2	3-4, 3-5
ITGA8	6	2-11, 2-12, 3-12, 4-12, 6-12, 9-12
ITGA9	1	2-6
ITGB1	2	4-11, 4-12
ITGB2	5	1-2, 1-5, 1-9, 7-10, 8-10
ITGB3	1	2-8
ITK	3	2-9, 4-9, 6-9
ITPK1	2	4-6
ITPR1	1	6-10
IWS1	2	2-5, 4-5
IYD	1	9-10
JARID2	1	1-12
JAZF1	2	2-8, 6-7
JCAD	2	3-12, 10-11
JHY	4	2-6, 2-10, 5-6, 5-10
JRKL-AS1	1	2-3
KALRN	1	3-7
KAT2B	1	4-7
KAT6B	4	2-7, 4-7
KATNB1	5	2-12, 6-12, 7-12, 10-12, 11-12
KAZN	1	2-5
KBTBD11-OT1	1	2-6
KCNC1	1	2-7
KCNH1	1	2-7
KCNH7	4	6-10, 6-11, 7-10, 7-11
KCNH8	1	9-10
KCNIP1	4	1-12, 3-9, 6-9, 7-9
KCNIP4	4	4-6, 4-8, 4-11, 8-11
KCNJ3	1	8-10
KCNJ6	3	3-7, 10-12, 11-12
KCNK10	4	4-7, 4-9, 4-11, 8-9
KCNK12	1	8-12
KCNMA1	3	2-9, 6-9, 9-11
KCNMB2	1	8-12
KCNN2	1	8-11
KCNN3	6	1-2, 1-3, 1-8, 1-10, 1-11, 1-12
KCNQ3	4	3-6, 3-7, 3-10, 7-8
KCNQ5	3	2-11, 3-11, 4-11
KCNT2	5	2-12, 3-12, 6-12, 7-12, 11-12
KCTD1	1	4-8
KCTD8	1	8-9
KDM2B	3	1-7, 1-8, 1-9
KDM4C	3	3-11, 4-11
KDM5B	2	3-12, 6-12
KHNYN	1	5-8
KIAA1217	28	1-6, 1-7, 1-8, 1-9, 1-10, 2-6, 2-11, 2-12, 3-6, 3-7, 3-10, 3-12, 4-6, 4-7, 4-10, 6-12, 8-12, 9-12, 10-12
KIAA1257	1	4-11
KIAA1324	1	2-11
KIAA1549	1	8-12
KIAA2012	1	5-11
KIF13B	3	4-5, 5-12
KIF16B	7	1-6, 1-7, 1-9, 1-10, 2-4, 2-5
KIF26B	1	3-9
KIF3A	4	3-12, 4-12, 7-12, 11-12
KIF5B	1	6-10
KITLG	1	2-4
KLF12	7	1-2, 1-3, 1-5, 1-7, 1-10, 2-4
KLF13	4	2-7, 2-8, 2-9, 2-11
KLF7	5	2-5, 3-5, 4-5, 5-7
KLHDC10	1	1-3
KLHL31	1	2-9
KLK1	2	1-11, 1-12
KLK9	2	3-11, 4-11
KLRA1P	2	7-12, 11-12
KNOP1P5	1	2-7
KRT18P8	1	7-8
KRT23	4	2-7, 2-10
KRT27	1	2-5
KYAT3	1	8-9
KYNU	4	2-11, 6-11, 7-8
LAIR1	8	2-6, 6-7
LAMA2	3	4-11, 5-11, 7-9
LAMA3	1	9-10
LAMA4	1	3-4
LANCL1	3	5-7, 5-8, 5-11
LARGE1	12	2-10, 2-12, 3-10, 4-10, 5-10, 5-12, 6-10, 6-12, 7-10, 9-10
LCORL	1	8-11
LDLRAD3	3	2-8, 3-8, 8-9
LEF1-AS1	1	3-6
LEPR	1	6-7
LGALS3	1	3-10
LGALS4	2	5-8
LGI1	3	7-9, 8-9, 9-10
LHFPL6	1	1-2
LINC-PINT	8	3-10, 4-10, 5-10, 6-10, 7-10, 9-10, 9-11
LINC00113	1	1-9
LINC00240	1	2-4
LINC00298	1	8-10
LINC00299	2	2-6, 5-8
LINC00350	1	6-8
LINC00351	1	9-10
LINC00352	1	1-11
LINC00355	1	9-11
LINC00374	1	4-9
LINC00378	1	4-7
LINC00393	1	3-4
LINC00407	6	3-5, 3-12, 4-5, 5-6, 5-11, 5-12
LINC00469	1	7-10
LINC00489	1	4-7
LINC00498	2	1-11, 8-9
LINC00504	1	2-3
LINC00534	1	10-11
LINC00540	2	3-7, 3-9
LINC00578	1	2-4
LINC00607	3	3-4, 4-7, 7-11
LINC00620	2	2-10, 6-10
LINC00670	2	1-10, 1-11
LINC00692	1	1-8
LINC00824	1	2-9
LINC00870	1	3-7
LINC00877	1	5-12
LINC00879	7	1-4, 1-6, 1-7, 2-3, 2-6, 2-8, 2-12
LINC00884	2	4-12, 10-12
LINC00907	9	2-12, 3-10, 3-12, 4-12, 6-10, 6-12, 7-10, 7-12, 8-12
LINC00954	1	1-12
LINC00970	2	5-12, 8-12
LINC01006	2	2-8, 4-8
LINC01016	8	2-3, 2-4, 2-5, 3-7, 4-7, 4-10
LINC01019	1	6-7
LINC01035	1	2-8
LINC01060	1	1-5
LINC01090	1	1-2
LINC01098	2	3-10, 4-6
LINC01122	3	6-7, 6-8, 8-10
LINC01146	1	5-9
LINC01149	4	2-4
LINC01163	2	1-5, 1-12
LINC01170	1	4-11
LINC01182	4	2-9, 3-9, 6-9, 9-10
LINC01197	3	3-11, 6-11, 9-11
LINC01206	1	11-12
LINC01220	1	6-8
LINC01254	2	2-3, 2-4
LINC01266	10	1-2, 1-3, 1-4, 1-6, 1-7, 1-8, 1-9, 1-10, 1-11, 1-12
LINC01299	1	8-9
LINC01320	6	1-2, 1-9, 2-11, 3-8, 4-8, 9-10
LINC01339	2	7-10, 9-10
LINC01350	1	6-9
LINC01378	1	2-8
LINC01411	2	2-3, 2-4
LINC01440	3	4-8, 5-8, 5-9
LINC01470	1	8-9
LINC01476	3	2-10, 6-10, 6-11
LINC01477	1	6-7
LINC01482	2	3-9, 6-9
LINC01484	1	4-10
LINC01485	1	4-5
LINC01494	2	5-11, 8-11
LINC01497	2	6-11, 9-11
LINC01505	1	3-9
LINC01511	2	2-3, 3-4
LINC01549	1	2-3
LINC01581	2	3-7, 4-6
LINC01592	2	3-10, 7-9
LINC01602	2	2-12, 5-12
LINC01620	2	4-6, 4-8
LINC01643	2	3-5, 4-6
LINC01720	1	4-5
LINC01725	3	2-7, 4-7, 5-7
LINC01768	3	2-4, 2-9, 8-9
LINC01787	5	1-8, 3-8, 4-8, 6-8, 7-8
LINC01798	6	1-3, 1-4, 1-6, 1-7, 1-9, 1-10
LINC01807	3	5-6, 5-10, 5-11
LINC01811	1	8-9
LINC01841	2	7-8, 8-10
LINC01846	7	1-8, 2-8, 3-8, 4-8, 8-9, 8-10
LINC01854	1	7-8
LINC01865	1	5-8
LINC01873	6	1-2, 1-3, 1-4, 1-5, 1-6, 6-12
LINC01876	1	3-9
LINC01889	2	1-12, 4-7
LINC01894	3	1-5, 5-11, 8-11
LINC01912	1	5-9
LINC01913	3	10-11, 11-12
LINC01933	2	4-8, 7-8
LINC01951	1	2-12
LINC01956	1	6-7
LINC01980	1	1-9
LINC01981	1	5-9
LINC02004	2	2-4, 2-6
LINC02005	1	8-11
LINC02006	1	2-3
LINC02008	1	6-11
LINC02028	2	1-5, 1-10
LINC02049	1	6-7
LINC02052	1	2-4
LINC02054	1	4-6
LINC02055	2	3-6, 4-6
LINC02068	1	3-11
LINC02075	2	1-3, 1-5
LINC02102	1	11-12
LINC02107	5	3-8, 3-9, 4-8, 4-9, 8-11
LINC02112	1	1-8
LINC02117	1	8-9
LINC02129	3	6-10, 7-10, 8-10
LINC02131	3	1-11, 4-8, 7-8
LINC02135	2	1-9, 1-11
LINC02141	1	5-9
LINC02145	1	8-9
LINC02153	1	6-11
LINC02188	1	3-8
LINC02204	1	2-7
LINC02223	5	3-11, 4-11, 6-10, 6-11, 7-11
LINC02226	1	5-12
LINC02238	1	6-7
LINC02240	2	2-6, 2-10
LINC02250	1	4-11
LINC02254	3	2-11, 4-11, 5-11
LINC02262	1	10-11
LINC02266	1	7-8
LINC02268	2	8-10, 8-11
LINC02307	2	1-10, 1-12
LINC02308	1	4-7
LINC02316	1	2-7
LINC02346	1	11-12
LINC02362	1	4-9
LINC02369	1	1-12
LINC02373	2	2-10, 2-11
LINC02384	3	2-10, 3-10, 3-11
LINC02389	1	4-11
LINC02391	7	2-5, 3-5, 4-5, 5-7, 5-10, 10-11
LINC02397	2	2-11, 10-11
LINC02408	2	3-10, 7-11
LINC02417	3	3-12, 7-12, 8-12
LINC02470	1	4-10
LINC02500	1	2-10
LINC02505	1	4-6
LINC02506	1	5-8
LINC02511	1	8-9
LINC02513	1	3-6
LINC02525	1	1-8
LINC02528	1	4-11
LINC02542	2	3-4, 4-9
LINC02568	1	6-9
LINC02576	4	1-3, 1-4, 1-7, 1-9
LINC02582	1	1-2
LINC02594	2	2-6, 2-7
LINC02598	1	4-7
LINGO2	3	3-7, 4-8, 6-7
LINS1	2	5-8, 5-9
LIPC	2	4-11, 5-11
LIPG	2	2-5, 3-5
LMCD1-AS1	2	1-3, 1-5
LMO4	5	2-11, 4-11, 5-11, 7-11, 9-11
LNCAROD	2	2-6, 2-7
LOXL2	2	5-7, 5-10
LPAR1	1	9-12
LPCAT1	2	2-3, 3-4
LPP	1	11-12
LRAT	1	7-12
LRBA	1	10-12
LRFN1	1	3-4
LRFN2	1	4-10
LRMDA	7	5-9, 6-9, 7-11, 8-9, 9-10, 9-11
LRP1B	8	2-3, 3-9, 3-10, 4-5, 4-6, 4-9, 5-9, 7-10
LRP3	3	1-9, 1-11, 1-12
LRRC27	1	8-9
LRRC4C	1	2-7
LRRC74A	1	1-12
LRRTM4	9	2-5, 2-8, 3-5, 4-5, 5-6, 5-9, 6-9, 9-12
LSAMP	5	4-10, 5-10, 5-11, 5-12, 10-11
LURAP1L	1	4-7
LURAP1L-AS1	3	3-8, 4-8, 4-11
LUZP2	2	2-4, 2-8
LY6G5C	7	2-6
LY86-AS1	5	2-8, 3-8, 4-8, 5-8, 6-8
LYPD5	1	7-10
MAATS1	1	8-9
MACF1	1	11-12
MACROD2	2	1-6, 1-10
MAFTRR	2	4-11, 5-11
MAGI1	1	3-11
MAGI2	17	1-2, 1-3, 1-4, 1-5, 1-6, 1-7, 1-8, 1-10, 1-11, 1-12, 3-4, 3-5
MALRD1	2	1-12, 11-12
MAML2	7	1-2, 2-7, 3-5, 5-6, 5-7, 6-7, 9-10
MAML3	5	3-7, 3-12, 6-12, 7-12, 10-12
MAP1B	3	3-7, 4-7, 4-10
MAP1LC3B2	1	1-3
MAP3K20	6	2-6, 2-12, 3-9, 4-6, 9-12, 10-12
MAP3K5	2	5-9, 9-12
MAP7	1	7-9
MARCH1	6	1-2, 1-4, 1-5, 1-6, 1-11, 5-10
MARCH5	3	3-11, 4-11, 5-11
MARCH8	1	5-7
MARK1	1	11-12
MARK4	4	2-7, 2-8, 3-7, 3-8
MAST4	2	8-12, 10-12
MASTL	1	2-12
MAT1A	2	1-10, 1-11
MB21D2	1	10-11
MBLAC2	2	4-7, 4-9
MBOAT1	1	8-9
MBTPS1	3	5-8, 7-8, 8-9
MCF2L2	2	6-8, 8-11
MCHR1	2	3-6, 4-6
MCHR2	1	8-10
MCM5	1	7-9
MCTP1	1	7-8
MCUR1	1	1-5
MDGA2	11	1-11, 2-7, 2-8, 3-4, 3-8, 4-8, 6-8, 7-8
MDM1	2	4-11, 5-11
ME1	1	2-4
MECOM	2	3-7
MED12L	1	2-3
MED26	1	5-7
MED29	1	3-7
MED7	1	3-6
MEF2C-AS1	1	5-10
MEGF10	6	3-12, 4-12, 6-12, 7-12, 9-12, 11-12
MEIS2	3	3-5, 5-10, 7-10
MEMO1P5	5	2-12, 6-12, 8-12, 9-12, 10-12
MERTK	2	1-4, 1-5
METAP1	2	3-7, 4-7
METTL24	3	5-8, 8-11, 8-12
MFSD1	3	1-12, 5-12, 11-12
MFSD2A	1	3-11
MGAT5	5	3-4, 3-10, 4-10, 5-9, 5-10
MGRN1	2	5-7, 5-8
MIATNB	1	4-5
MICAL2	6	3-9, 4-5, 4-9, 5-8, 8-9, 9-12
MICB	24	3-5, 4-5, 5-10
MICU1	1	6-11
MIER3	1	7-12
MINDY4	1	7-12
MINOS1	4	6-8, 7-8, 8-10, 8-11
MIR100HG	2	4-5, 5-9
MIR206	2	4-9, 5-9
MIR29B2CHG	1	5-11
MIR3681HG	5	2-6, 2-7, 4-10, 5-10, 9-10
MIR4300HG	6	2-10, 8-10, 8-11, 9-10, 9-11
MIR4422HG	1	10-11
MIR4432HG	1	2-3
MIR4435-2HG	2	3-5, 5-9
MIR4527HG	3	1-2, 1-3, 1-4
MIR4713HG	10	1-2, 1-3, 1-4, 1-5, 1-6, 1-7, 1-9, 1-10, 1-11, 1-12
MIR548H5	1	10-12
MIR548XHG	1	2-11
MIR583HG	2	4-9, 8-11
MIR646HG	7	1-12, 3-12, 4-12, 5-12, 7-12, 11-12
MIR9-3HG	1	9-10
MIR99AHG	2	3-4, 9-11
MITF	1	5-10
MKI67	1	1-11
MKNK1-AS1	11	2-12, 3-12, 4-12, 5-12, 6-11, 6-12, 7-11, 7-12, 8-12, 9-12, 10-12
MKRN3	1	4-5
MKS1	1	6-8
MKX	5	3-12, 4-10, 7-11, 7-12, 9-12
MMP19	1	3-11
MMP26	6	2-7, 3-7, 4-7, 5-7, 6-7, 7-10
MMRN1	1	1-12
MMS19	1	5-9
MOB3B	1	5-8
MOGAT1	5	2-9, 3-9, 4-9, 5-9, 6-9
MON1B	3	1-5, 5-6, 5-11
MOSMO	6	2-12, 3-12, 4-12, 6-12, 8-12, 9-12
MOV10L1	1	7-9
MOXD1	11	2-12, 3-12, 4-9, 4-10, 4-12, 5-9, 5-12, 6-12, 7-12, 9-12, 11-12
MPHOSPH9	1	6-11
MPP7	1	3-9
MPPE1	2	1-4, 1-11
MPPED2	2	2-3, 2-6
MPRIP	4	3-11, 4-11, 6-11, 7-11
MPZ	1	7-9
MRPL17	1	10-12
MRPL24	1	8-10
MRPL42	2	2-3, 2-10
MRPS31	1	2-7
MRPS36P5	2	5-9, 8-9
MSH5	30	1-5, 2-5, 3-5, 4-6, 5-6, 6-8
MSH5-SAPCD1	6	1-5, 2-5, 3-5, 4-6, 5-6, 6-8
MSI2	3	3-4, 8-9, 9-11
MSR1	3	2-9, 3-9, 4-9
MSRA	6	1-2, 1-9, 2-3, 2-4, 2-6, 3-9
MSRB2	2	4-12, 11-12
MTFMT	2	2-6, 2-11
MTHFD1L	1	6-12
MTND1P10	2	6-9, 7-9
MTND4LP22	4	3-8, 4-8, 4-10, 5-8
MTND5P17	1	8-9
MTND5P3	1	5-11
MTND5P40	2	2-10, 4-10
MTUS2	1	5-12
MUC13	1	5-11
MUC22	1	3-4
MUC4	4	3-5, 5-6
MUCL1	1	10-11
MUSK	3	4-7, 5-7, 6-7
MVB12A	2	3-11, 5-11
MX2	1	9-12
MYBPC1	1	2-11
MYEOV	7	1-2, 1-3, 1-4, 1-6, 1-7, 1-8, 1-9
MYH10	1	5-7
MYH11	2	10-11
MYH6	1	5-9
MYH9	6	1-4, 1-5, 1-7, 5-11, 7-11, 7-12
MYL12BP2	1	11-12
MYL8P	5	6-10
MYLK4	3	1-8, 1-11, 8-11
MYO16	6	3-10, 5-7, 5-8, 7-9, 10-11
MYO18A	2	2-3, 2-4
MYO18B	2	3-6, 9-12
MYO1D	1	7-10
MYO1F	2	2-7, 2-11
MYO1H	1	4-10
MYO3A	1	2-3
MYO3B	2	2-7, 5-9
MYO5C	2	1-4, 1-5
MYO7B	1	5-7
MYOCD	3	5-11, 7-9, 7-10
MYOM2	2	11-12
NAALADL2	12	2-4, 2-12, 3-12, 4-12, 6-12, 7-9, 7-12, 8-12, 9-12, 10-12, 11-12
NACAP7	3	2-5, 4-5, 5-7
NADSYN1	1	1-12
NAGA	1	6-10
NALCN	1	9-11
NALCN-AS1	2	7-11, 10-11
NAT1	1	9-11
NAT16	1	5-9
NAV2	10	1-3, 1-4, 1-5, 1-6, 1-7, 1-8, 1-10, 1-11, 6-11, 7-11
NBAS	3	4-10, 5-7, 5-10
NCAM1	1	3-6
NCAM2	3	3-9, 3-10, 5-9
NCF4	1	2-10
NCK2	2	10-12, 11-12
NCKAP5	1	10-11
NCOA1	2	2-6, 6-8
NDFIP2	2	1-7, 1-8
NDRG1	2	3-10, 6-10
NDUFS5P5	1	5-9
NEBL	3	3-12, 6-12, 9-12
NECAP2	1	4-10
NEGR1	7	1-3, 1-4, 1-8, 1-9, 3-9, 5-9, 9-11
NEK7	1	2-6
NELL1	3	2-3, 2-10, 4-10
NEO1	1	5-12
NETO1	3	3-10, 4-10, 5-10
NEURL1	1	4-7
NFAM1	1	9-11
NFATC2	2	2-6, 4-6
NFIA	3	7-10, 7-11
NFIB	1	5-10
NFIL3	1	10-11
NFKBIL1	28	3-7, 4-7, 5-8, 6-7
NGDN	4	2-12, 4-11, 4-12, 5-12
NGEF	9	2-5, 2-10, 3-5, 3-10, 4-5, 5-6, 5-7, 5-9, 5-10
NHLH1	1	2-6
NHSL1	6	1-6, 1-7, 1-8, 1-11, 2-10, 4-10
NIPAL2	2	4-8, 5-8
NKAIN2	13	1-2, 1-8, 1-9, 1-11, 2-12, 3-5, 5-12, 6-12, 7-12, 8-12, 9-12
NKAIN3	3	2-5, 4-7, 5-7
NLGN1	2	2-4, 4-9
NLN	1	5-9
NLRP5	1	2-3
NLRP9P1	5	3-9, 4-9, 5-9, 6-9, 7-9
NMNAT2	2	3-11, 6-11
NMUR2	1	1-12
NNT	6	2-12, 3-12, 4-12, 5-12, 6-12, 7-12
NOL4	1	7-9
NOL4L	1	3-10
NOP53-AS1	2	2-4, 2-5
NOS1	4	1-3, 1-7, 1-8, 6-9
NOTCH4	13	2-8, 7-9
NOVA1	3	2-12, 3-12, 6-12
NPAS3	1	7-10
NPEPL1	7	2-7, 2-10, 3-7, 3-10, 4-7, 4-10, 6-7
NPRL3	4	2-7, 3-7, 4-7, 6-7
NR1H4	2	3-6, 6-8
NR2F2	2	6-11, 9-11
NR2F2-AS1	3	3-11, 7-10, 8-10
NR3C2	2	3-7, 3-8
NR5A2	4	6-7, 6-12, 7-12
NRCAM	1	5-9
NREP	1	2-9
NRG2	2	4-5, 5-7
NRG3	4	2-8, 5-6, 5-7, 8-9
NRP1	2	2-4, 2-11
NRP2	2	6-9, 7-9
NRXN1	7	2-3, 2-4, 2-10, 3-6, 3-7, 3-9, 4-10
NRXN3	7	2-11, 3-6, 3-11, 4-5, 5-9, 6-7, 7-11
NSG1	1	2-5
NSRP1	1	2-8
NSUN2	1	3-10
NT5DC3	1	7-9
NTM	6	3-6, 3-11, 4-12, 6-11, 7-12, 10-12
NTN4	7	1-2, 1-3, 1-6, 1-7, 1-8, 1-9, 1-10
NTRK3	1	8-9
NTSR1	1	3-12
NUB1	1	9-10
NUBPL	5	1-3, 1-4, 1-5, 1-6, 6-10
NUP155	1	8-12
NUP210L	2	2-3
NUP93	1	4-5
NXPE1	1	1-11
NXPH1	8	3-4, 3-5, 4-8, 4-11, 5-6, 5-7, 5-8, 8-10
NYAP2	2	6-9, 9-11
OAS3	1	5-12
OCSTAMP	1	7-8
ODF1	2	4-8, 6-8
OFCC1	16	1-9, 3-8, 3-9, 3-10, 4-8, 4-10, 4-12, 5-8, 6-8, 6-12, 7-8, 7-12, 8-12, 10-11, 11-12
OLFM2	2	8-10, 8-12
OPCML	18	1-11, 2-5, 2-9, 2-12, 3-7, 4-7, 4-11, 5-6, 5-7, 5-11, 6-11, 7-8, 7-12, 8-11, 8-12, 11-12
OR11H6	4	1-6, 1-7, 1-8, 1-9
OR1L3	1	5-12
OR2A14	3	3-9, 4-9, 7-9
OR2B11	1	8-10
OR2I1P	6	3-4, 3-5, 4-7, 4-9, 5-7, 5-9
OR2J3	40	2-8, 3-8, 5-8, 6-8, 7-8
OR2S1P	2	4-6, 4-7
OR2U2P	4	2-7, 6-7
OR2W5	1	9-10
OR4A44P	1	4-11
OR4C15	1	9-10
OR4F13P	2	3-10, 4-10
OR4N5	2	2-4, 4-7
OR4T1P	1	5-11
OR51L1	2	2-3, 3-9
OR51V1	1	2-7
OR52E1	1	3-7
OR52E2	2	2-6, 2-7
OR52K3P	2	5-6, 5-8
OR52N2	1	8-10
OR52N3P	2	8-11, 11-12
OR5AH1P	1	7-9
OR6C4	2	2-11, 6-11
OR6K6	1	7-10
OR6N1	2	3-5, 5-9
OR7A10	1	4-11
OR7A11P	1	2-9
OR7A17	1	2-5
OR7E24	1	7-8
OR8A1	1	2-10
OR9G3P	2	2-6
OSBPL10	2	3-6, 9-11
OSBPL1A	1	3-9
OSBPL3	3	6-7, 9-12
OSGIN2	1	2-3
OSMR-AS1	3	7-12, 8-12, 11-12
OTOR	1	4-5
OTUB2	2	2-11
OVCH2	3	1-3, 1-4, 1-5
PACRG	4	2-11, 8-11, 9-11
PADI4	2	2-5
PALD1	2	1-4, 1-6
PALM2-AKAP2	2	1-9, 1-11
PAPPA2	1	5-10
PAPSS1	3	4-12, 5-12, 10-12
PAPSS2	2	4-5
PARD3B	5	1-3, 2-6, 2-7, 4-6
PARP11	2	1-2, 1-5
PARVB	1	9-12
PATE2	1	4-5
PATJ	13	1-8, 2-5, 2-12, 3-11, 3-12, 4-11, 5-11, 6-12, 7-8, 7-12, 8-11, 8-12, 9-12
PAWR	2	6-11, 7-11
PAX2	1	2-3
PBLD	6	1-2, 1-3, 1-4, 1-5, 1-6, 1-7
PCAT1	5	2-4, 3-8, 4-9, 7-8
PCCA	9	2-5, 3-5, 4-5, 5-6, 5-7, 5-8, 5-9, 5-10, 5-11
PCDH15	9	1-8, 2-10, 2-12, 3-12, 5-12, 6-12, 7-12, 9-12, 10-12
PCDH9	6	1-2, 1-6, 1-10, 2-9, 3-6
PCED1B	1	1-5
PCGF5	3	2-11, 3-11, 4-11
PCLO	1	1-12
PCMTD1	3	7-10, 7-11, 7-12
PCSK5	6	5-7, 5-8, 5-9, 5-12, 6-9, 7-10
PDCD1LG2	1	2-6
PDE10A	8	2-3, 2-11, 4-11, 6-11, 7-11, 8-10, 8-11, 9-11
PDE11A	2	2-3, 2-5
PDE1C	4	1-8, 3-4, 3-10
PDE3A	3	3-7, 6-7, 7-11
PDE4B	1	2-10
PDE4D	2	2-10, 5-10
PDE6C	1	2-8
PDE7A	2	6-12, 7-12
PDE8B	1	7-10
PDGFD	1	9-10
PDZRN3	3	2-11, 2-12, 3-12
PDZRN4	2	2-12, 8-9
PEAK1	1	3-5
PEBP4	1	2-7
PEG10	1	2-7
PFKFB3	1	2-6
PGR	1	8-9
PHACTR1	5	2-3, 2-5, 2-8, 5-10, 5-11
PHACTR2	2	2-6, 7-9
PHACTR2-AS1	1	1-5
PHF21B	2	3-12, 8-12
PHGDH	1	1-10
PI4K2A	1	4-7
PID1	2	4-8, 5-8
PIEZO2	4	7-9, 7-10, 8-9, 9-10
PIGK	1	4-9
PIGN	1	7-10
PIGO	5	1-2, 1-5, 1-7, 1-9, 4-6
PIK3AP1	1	3-9
PIK3C2B	2	4-5, 5-11
PKD2L1	1	2-11
PKN2-AS1	1	10-11
PKP4-AS1	1	8-9
PLA2G4A	4	2-10, 6-10, 7-10, 9-10
PLA2R1	3	4-9, 6-9, 6-10
PLB1	2	2-4, 4-6
PLCB1	1	3-6
PLCB4	4	1-2, 1-4, 4-7, 6-7
PLCE1	5	3-5, 5-6, 5-7, 5-12
PLCH1-AS1	2	8-12, 11-12
PLCXD2	4	6-11, 6-12, 7-12, 9-12
PLEKHA5	3	3-8, 6-8, 8-11
PLEKHM3	3	2-3, 2-4, 2-6
PLG	1	3-11
PLPPR1	4	6-9, 10-11
PLXNA4	3	3-9, 4-9, 6-9
PLXNC1	1	2-4
PMP22	1	5-8
PMS2CL	6	2-12, 3-12, 4-12, 6-12, 7-12, 11-12
PNLIPRP3	1	5-8
PNPT1P2	1	1-4
POLD3	3	2-11, 4-11, 10-11
POLR3K	1	3-6
PON1	1	4-5
POSTN	2	6-7, 6-9
POU2AF1	1	4-8
POU6F2	2	3-7, 6-7
PPFIA2	1	9-10
PPIA	1	2-11
PPIAP78	1	5-11
PPIP5K1	3	4-8, 8-10, 8-11
PPM1D	1	5-12
PPM1H	10	1-2, 1-3, 1-6, 1-7, 1-10, 1-11, 2-11, 3-11
PPM1L	1	8-10
PPP1R10P1	1	6-9
PPP1R12B	2	2-12, 10-12
PPP1R12C	1	6-12
PPP1R15B	1	5-12
PPP2R2B	1	1-5
PPP4R1-AS1	2	2-4, 2-5
PPP4R1L	1	1-12
PRDM1	2	2-5, 5-12
PRDM10	5	3-12, 4-12, 5-12, 6-12, 9-12
PRDM11	3	1-2, 1-3, 1-4
PREP	10	2-3, 2-4, 2-6, 2-12, 3-12, 4-12, 10-11, 10-12, 11-12
PREX2	1	2-11
PRH1-PRR4	2	1-8, 3-8
PRICKLE2	3	1-2, 1-7, 1-8
PRKAB2	1	7-8
PRKCB	3	7-9, 9-11, 11-12
PRKCQ	1	1-10
PRKCQ-AS1	1	1-12
PRKD1	5	2-9, 3-11, 6-9, 9-11
PRKG1	3	2-6, 7-11, 9-10
PRKG2	2	6-11, 7-11
PRKN	8	1-10, 4-9, 4-11, 5-11, 6-9, 8-11, 9-11
PRLHR	1	3-5
PRMT8	1	4-8
PROM1	1	1-3
PROX1-AS1	1	3-6
PRPF4B	2	1-3, 1-11
PRPF6	2	6-9, 8-9
PRRG4	1	2-10
PRSS16	1	7-8
PRSS37	1	3-7
PRTFDC1	6	2-12, 3-12, 4-12, 6-12, 8-12, 9-12
PRXL2A	3	3-9, 8-9, 9-11
PSD2	2	7-9, 9-10
PSD3	1	5-11
PSMB8	8	6-7
PSMD12	1	2-10
PSMD5	2	2-3, 2-11
PSME4	2	2-3, 2-9
PTCD2	2	3-8, 6-8
PTCHD3P2	2	3-5, 4-5
PTER	1	9-10
PTK2B	2	4-10, 5-10
PTPN14	3	3-8, 4-8, 8-10
PTPRD	3	1-12, 2-9, 5-9
PTPRG	4	3-7, 3-10, 6-7, 7-10
PTPRM	15	1-3, 1-4, 1-5, 1-7, 1-8, 1-9, 1-10, 1-11, 1-12, 3-5, 5-7, 5-12
PTPRN	8	2-5, 3-5, 4-5, 5-6, 5-7, 5-8, 5-9, 5-11
PTPRR	2	3-8, 4-8
PTPRS	3	3-11, 4-11, 5-11
PTPRT	1	1-8
PUM3	4	3-8, 4-8, 4-9, 5-8
PXDNL	3	2-7, 2-8, 4-12
R3HCC1L	1	4-9
RAB10	2	1-8, 1-12
RAB22A	12	1-2, 1-3, 1-4, 1-5, 1-6, 1-7, 1-8, 1-9, 1-11, 1-12, 2-3, 2-4
RAB38	4	1-8, 2-5, 2-8, 4-5
RAB3IP	1	2-9
RABGAP1L	3	2-12, 4-12, 11-12
RACGAP1	1	10-11
RAD50	1	7-9
RAD51B	2	4-11, 5-11
RAI14	3	4-9, 5-9, 6-10
RALA	8	1-2, 1-3, 1-6, 1-8, 1-9, 1-10, 3-9, 4-9
RALGAPB	1	6-10
RANGAP1	1	1-12
RAP1GAP2	1	10-11
RAPGEF5	6	2-7, 3-7, 4-7, 5-6, 5-7, 5-11
RARB	5	3-9, 4-9, 5-9, 6-9, 8-9
RASGRF2	1	2-8
RASGRP1	6	2-10, 2-11, 4-11, 5-7, 5-11
RASGRP3	4	1-11, 3-4, 3-5, 9-11
RASSF4	3	4-10, 5-10, 5-12
[truncated: 581 more rows]

## Sheet: SNP annotation
AFR_AF	Allele frequency of existing variant in combined African population
AMR_AF	Allele frequency of existing variant in combined American population
EAS_AF	Allele frequency of existing variant in combined East Asian population
EUR_AF	Allele frequency of existing variant in combined European population
SAS_AF	Allele frequency of existing variant in combined South Asian population
Cluster pair	SNP	Chr	Position	Fst	Gene Symbol	Gene ID	Consequence	Allele	AFR_AF	AMR_AF	EAS_AF	EUR_AF	SAS_AF
1-2	rs7569100	2	121554317	0.391908	GLI2	ENSG00000074047	intron_variant	G	0.767	0.2161	0.0407	0.0646	0.0225
1-2	rs6744438	2	57074475	0.382899	-	-	intergenic_variant	G	0.5507	0.3703	0.1696	0.2247	0.2607
1-2	rs10239446	7	82960004	0.378477	-	-	intergenic_variant	A	0.789	0.4424	0.3552	0.2475	0.3016
1-2	rs10202489	2	136494186	0.371426	-	-	intergenic_variant	A	0.118	0.4467	0.3829	0.6143	0.3405
1-2	rs2593756	11	45768401	0.369233	AC044839.2	ENSG00000255226	downstream_gene_variant	G	0.8548	0.4798	0.6389	0.338	0.4632
1-2	rs4513114	16	76900428	0.35384	AC106729.1	ENSG00000259995	intron_variant,non_coding_transcript_variant	G	0.3192	0.245	0.4276	0.4215	0.2873
1-2	rs10516034	5	167063514	0.353334	TENM2	ENSG00000145934	intron_variant	G	0.2587	0.4841	0.128	0.7863	0.4601
1-2	rs11641647	16	7194840	0.350144	RBFOX1	ENSG00000078328	intron_variant	G	0.1626	0.7752	0.6558	0.7634	0.7822
1-2	rs7252442	19	29545502	0.349247	-	-	intergenic_variant	T	0.8593	0.4928	0.7272	0.4384	0.6043
1-2	rs234427	6	4629654	0.345796	-	-	regulatory_region_variant	C	0.8275	0.1671	0.1518	0.1302	0.1145
1-2	rs11660396	18	2478268	0.337429	AP005230.1	ENSG00000263745	intron_variant,non_coding_transcript_variant	G	0.0666	0.5418	0.2202	0.7167	0.5685
1-2	rs1341268	6	105643136	0.337423	-	-	intergenic_variant	A	0.0787	0.7262	0.6091	0.8559	0.728
1-2	rs1474558	22	35690183	0.337095	HMGXB4	ENSG00000100281	3_prime_UTR_variant	G	0.1346	0.6009	0.5248	0.6581	0.5992
1-2	rs9911924	17	71010890	0.333353	SLC39A11	ENSG00000133195	intron_variant	T	0.4092	0.8271	0.8611	0.9175	0.9039
1-2	rs4762615	12	96139178	0.333183	NTN4	ENSG00000074527	intron_variant	T	0.2156	0.4395	0.4216	0.6163	0.6207
1-2	rs11640508	16	18116792	0.329507	AC091489.1	ENSG00000260242	intron_variant,non_coding_transcript_variant	A	0.1732	0.6873	0.7649	0.8141	0.8252
1-2	rs854469	17	34389361	0.328233	CCL18	ENSG00000278167	upstream_gene_variant	A	-	-	-	-	-
1-2	rs854469	17	34389361	0.328233	CCL18	ENSG00000275385	upstream_gene_variant	G	0.6437	0.3271	0.1052	0.1441	0.2393
1-2	rs854469	17	34389361	0.328233	CCL18	ENSG00000278006	upstream_gene_variant	G	-	-	-	-	-
1-2	rs9573292	13	74373785	0.327713	KLF12	ENSG00000118922	intron_variant	C	-	-	-	-	-
1-2	rs1217827	5	71261412	0.326817	-	-	intergenic_variant	G	0.9418	0.4971	0.7173	0.4722	0.6636
1-2	rs1555732	10	9590060	0.326518	-	-	intergenic_variant	C	0.1036	0.5043	0.5694	0.5795	0.593
1-2	rs156661	5	115260315	0.3259	-	-	intergenic_variant	C	0.5688	0.6571	0.4702	0.8022	0.6462
1-2	rs2172930	12	63037634	0.325215	PPM1H	ENSG00000111110	downstream_gene_variant	C	0.8442	0.4438	0.5883	0.5577	0.5849
1-2	rs7621645	3	789427	0.325204	LINC01266	ENSG00000224957	intron_variant,non_coding_transcript_variant	T	0.6074	0.3761	0.3839	0.3579	0.4141
1-2	rs6697935	1	154712358	0.323541	KCNN3	ENSG00000143603	intron_variant	C	0.6853	0.7118	0.7887	0.5398	0.6513
1-2	rs6026214	20	56936871	0.320514	RAB22A	ENSG00000124209	3_prime_UTR_variant	A	0.8048	0.4798	0.4643	0.4324	0.6503
1-2	rs4516492	2	137055404	0.319173	-	-	intergenic_variant	A	0.1127	0.4438	0.1677	0.6213	0.5092
1-2	rs13103252	4	23572152	0.317462	AC093607.1	ENSG00000250137	intron_variant,non_coding_transcript_variant	G	0.8351	0.4971	0.3284	0.5368	0.5368
1-2	rs17802226	18	65956695	0.317293	-	-	intergenic_variant	G	0.1853	0.4914	0.3036	0.5417	0.5961
1-2	rs804446	12	119985547	0.315075	AC002070.1	ENSG00000248636	intron_variant,non_coding_transcript_variant	G	0.9319	0.6801	0.9226	0.5706	0.8149
1-2	rs7749787	6	23556224	0.314841	-	-	intergenic_variant	G	0.9259	0.4986	0.4454	0.5467	0.6309
1-2	rs8031580	15	51487670	0.312397	MIR4713HG	ENSG00000259240	intron_variant,non_coding_transcript_variant	A	0.8419	0.4006	0.381	0.4503	0.5143
1-2	rs7335330	13	40007199	0.310533	LHFPL6	ENSG00000183722	intron_variant	C	0.3729	0.7334	0.5446	0.7843	0.4468
1-2	rs7074484	10	108381257	0.306661	SORCS1	ENSG00000108018	intron_variant	C	0.4713	0.245	0.506	0.171	0.4233
1-2	rs17389324	2	121303240	0.305699	AC073257.2	ENSG00000237614	upstream_gene_variant	T	0.0439	0.3285	0.3978	0.4523	0.3425
1-2	rs9530261	13	74502332	0.305635	KLF12	ENSG00000118922	intron_variant	C	0.1513	0.634	0.2123	0.5736	0.4427
1-2	rs9953769	18	71021568	0.305582	LINC02582	ENSG00000261780	downstream_gene_variant	G	0.5348	0.1787	0.1538	0.174	0.227
1-2	rs12466217	2	190423147	0.305503	SLC40A1	ENSG00000138449	downstream_gene_variant	A	0	0.0014	0	0.002	0.001
1-2	rs6956681	7	39733688	0.303916	RALA	ENSG00000006451	intron_variant	C	0.9365	0.7262	0.5337	0.6282	0.638
1-2	rs10941711	5	20382657	0.303879	CDH18	ENSG00000145526	intron_variant	C	0.1407	0.4928	0.2292	0.5676	0.3671
1-2	rs2473685	6	22979684	0.303879	AL035401.1	ENSG00000233358	intron_variant,non_coding_transcript_variant	C	0.9319	0.4885	0.3621	0.5209	0.591
1-2	rs7611835	3	81270263	0.303583	-	-	intergenic_variant	T	0.0688	0.3141	0.1369	0.5209	0.4325
1-2	rs7961483	12	10230460	0.30358	CLEC1A	ENSG00000150048	intron_variant	A	-	-	-	-	-
1-2	rs2279594	15	101189896	0.298856	ASB7	ENSG00000183475	3_prime_UTR_variant	T	0.1989	0.8012	0.9315	0.7584	0.7413
1-2	rs7713482	5	4678192	0.29839	AC106799.2	ENSG00000248973	intron_variant,non_coding_transcript_variant	A	0.0484	0.4841	0.4435	0.5726	0.4806
1-2	rs11250004	8	10270958	0.296319	MSRA	ENSG00000175806	intron_variant	A	-	-	-	-	-
1-2	rs6962772	7	99081730	0.296278	ZNF789	ENSG00000198556	missense_variant	G	0.9372	0.2839	0.3393	0.165	0.3855
1-2	rs10773460	12	128485584	0.294979	-	-	intergenic_variant	G	0.1377	0.5634	0.4802	0.7286	0.6626
1-2	rs527459	9	35088142	0.294979	PIGO	ENSG00000165282	downstream_gene_variant	G	0.1097	0.6009	0.506	0.5517	0.3906
1-2	rs6024558	20	54569075	0.294979	CBLN4	ENSG00000054803	downstream_gene_variant	A	0.907	0.2205	0.4831	0.2097	0.3569
1-2	rs2873645	8	118515249	0.294511	-	-	intergenic_variant	A	0.4924	0.3314	0.2788	0.2594	0.2331
1-2	rs12713982	2	79448921	0.294037	CTNNA2	ENSG00000066032	intron_variant	A	-	-	-	-	-
1-2	rs3848159	15	74460875	0.293634	AC010931.3	ENSG00000261543	intron_variant,non_coding_transcript_variant	A	0.1891	0.6023	0.4266	0.5696	0.4018
1-2	rs7187018	16	17200425	0.293634	XYLT1	ENSG00000103489	3_prime_UTR_variant	G	0.7284	0.0533	0.0466	0.0119	0.1339
1-2	rs9529132	13	67325786	0.293634	PCDH9	ENSG00000184226	intron_variant	C	0.2277	0.5519	0.4107	0.6441	0.5266
1-2	rs10905791	10	5688085	0.293519	ASB13	ENSG00000196372	intron_variant	T	0.1331	0.3977	0.371	0.5567	0.3875
1-2	rs6029516	20	39636663	0.293519	-	-	regulatory_region_variant	T	0.9334	0.6037	0.7698	0.4215	0.5583
1-2	rs11125883	2	61710573	0.292793	XPO1	ENSG00000082898	intron_variant	C	0.1082	0.3458	0.4187	0.3748	0.2035
1-2	rs4833014	4	38238718	0.292389	-	-	regulatory_region_variant	A	-	-	-	-	-
1-2	rs9571729	13	67752369	0.29234	PCDH9	ENSG00000184226	intron_variant	G	0.1127	0.4928	0.6091	0.5636	0.5992
1-2	rs3845770	2	34796055	0.291831	LINC01320	ENSG00000228262	intron_variant,non_coding_transcript_variant	A	0.1815	0.6066	0.3641	0.7227	0.5726
1-2	rs7562663	2	74676141	0.290299	-	-	regulatory_region_variant	A	0.8147	0.3156	0.8194	0.1392	0.3333
1-2	rs4860411	4	62229733	0.289682	ADGRL3	ENSG00000150471	intron_variant	A	0.2655	0.5807	0.5109	0.6581	0.4172
1-2	rs1482047	11	109156782	0.289123	-	-	intergenic_variant	C	0.6921	0.1311	0.0774	0.0815	0.1196
1-2	rs570677	10	80622356	0.287956	-	-	intergenic_variant	T	0.8601	0.3372	0.6478	0.2684	0.5798
1-2	rs9379577	6	23775595	0.287956	-	-	intergenic_variant	A	0.1014	0.1945	0.1349	0.2495	0.1616
1-2	rs699560	12	63068130	0.28753	PPM1H	ENSG00000111110	intron_variant	A	0.9402	0.4986	0.6756	0.4622	0.5665
1-2	rs10520891	5	23458289	0.287333	AC109445.1	ENSG00000248591	downstream_gene_variant	G	0.1195	0.3415	0.2679	0.5865	0.2945
1-2	rs6434811	2	196866420	0.287333	DNAH7	ENSG00000118997	synonymous_variant	T	0.1868	0.7867	0.6498	0.9046	0.9366
1-2	rs4729435	7	77090958	0.286766	GCNT1P5	ENSG00000237620	non_coding_transcript_exon_variant	G	0.73	0.6297	0.7897	0.4066	0.8047
1-2	rs6978230	7	137529578	0.286303	DGKI	ENSG00000157680	intron_variant	A	0.8154	0.1239	0.0546	0.0586	0.0389
1-2	rs7588571	2	79388587	0.286303	REG3A	ENSG00000172016	upstream_gene_variant	A	0.885	0.5447	0.3224	0.3549	0.2393
1-2	rs10025139	4	36313238	0.285962	DTHD1	ENSG00000197057	intron_variant	C	0.4985	0.3429	0.1984	0.2137	0.2771
1-2	rs514686	11	95871907	0.28527	MAML2	ENSG00000184384	intron_variant	G	0.2753	0.5303	0.7857	0.3459	0.5092
1-2	rs705532	1	64508126	0.28522	ROR1	ENSG00000185483	intron_variant	G	0.407	0.8415	0.9216	0.8002	0.7771
1-2	rs3967463	4	164884894	0.285007	MARCH1	ENSG00000145416	intron_variant	G	0.323	0.683	0.4692	0.6332	0.5174
1-2	rs10242455	7	99240179	0.284837	AC005020.1	ENSG00000224448	upstream_gene_variant	G	0.851	0.2075	0.2986	0.0567	0.3364
1-2	rs7645395	3	64351872	0.284837	PRICKLE2	ENSG00000163637	intron_variant	C	0.851	0.4323	0.755	0.1899	0.2924
1-2	rs855823	1	64361960	0.284594	NA	NA	NA	NA	NA	NA	NA	NA	NA
1-2	rs7505051	18	45001773	0.28438	MIR4527HG	ENSG00000267761	intron_variant,non_coding_transcript_variant	G	0.2163	0.781	0.7639	0.7982	0.7546
1-2	rs3757037	6	161697400	0.284365	AGPAT4	ENSG00000026652	upstream_gene_variant	G	0.7874	0.2968	0.4058	0.331	0.2618
1-2	rs4671636	2	65200618	0.284134	-	-	intergenic_variant	A	0.7156	0.4841	0.4524	0.4165	0.5552
1-2	rs9356854	6	23245281	0.282609	-	-	intergenic_variant	G	0.121	0.4683	0.4385	0.3191	0.2781
1-2	rs9811119	3	167160385	0.282504	SERPINI2	ENSG00000114204	intron_variant	C	0.8238	0.3127	0.3333	0.2008	0.1094
1-2	rs2158815	2	75953851	0.281845	-	-	intergenic_variant	C	-	-	-	-	-
1-2	rs6760326	2	66608972	0.281845	LINC01873	ENSG00000232164	upstream_gene_variant	A	0.9062	0.3026	0.371	0.3052	0.5787
1-2	rs10838418	11	45141700	0.28164	PRDM11	ENSG00000019485	intron_variant	C	0.0711	0.3761	0.2698	0.5626	0.5399
1-2	rs4684917	3	13244384	0.28164	IQSEC1	ENSG00000144711	intron_variant	C	0.9455	0.6527	0.87	0.5885	0.7157
1-2	rs7161677	14	94363810	0.28164	AL132642.3	ENSG00000281432	non_coding_transcript_exon_variant	T	-	-	-	-	-
1-2	rs7161677	14	94363810	0.28164	AL132642.2	ENSG00000279593	non_coding_transcript_exon_variant	T	0.9357	0.7248	0.6925	0.8827	0.7515
1-2	rs4607021	21	46322487	0.281343	ITGB2	ENSG00000160255	intron_variant	A	0.8979	0.6369	0.3958	0.5716	0.6728
1-2	rs10735234	1	110281941	0.280338	GSTM3	ENSG00000134202	intron_variant	A	0.8835	0.6599	0.8601	0.5547	0.7127
1-2	rs4396297	11	69061310	0.280338	MYEOV	ENSG00000172927	upstream_gene_variant	A	-	-	-	-	-
1-2	rs10181019	2	188865131	0.2797	LINC01090	ENSG00000231689	intron_variant,non_coding_transcript_variant	A	-	-	-	-	-
1-2	rs4798449	18	6496736	0.279131	AP005202.2	ENSG00000266065	downstream_gene_variant	C	0.3926	0.6916	0.6994	0.6054	0.5491
1-2	rs10848645	12	2420244	0.278347	CACNA1C	ENSG00000151067	intron_variant	A	0.1036	0.536	0.6756	0.5328	0.4847
1-2	rs10998058	10	70061336	0.278347	PBLD	ENSG00000108187	intron_variant	A	0.0991	0.2767	0.4067	0.3797	0.2464
1-2	rs4622948	4	176451803	0.278218	-	-	intergenic_variant	G	0.5499	0.9625	0.8919	0.9891	0.9387
1-2	rs195429	6	37354435	0.276549	RNF8	ENSG00000112130	intron_variant	T	0.7057	0.1614	0.1131	0.0775	0.137
1-2	rs10253536	7	78894075	0.275746	MAGI2	ENSG00000187391	intron_variant	C	0.4637	0.2046	0.3363	0.1421	0.1278
1-2	rs7279893	21	16545528	0.274919	-	-	intergenic_variant	C	0.9206	0.4957	0.5476	0.3807	0.4121
1-2	rs9572541	13	71320179	0.274919	-	-	intergenic_variant	C	0.1528	0.6441	0.3899	0.5944	0.589
1-2	rs9977355	21	16495307	0.274565	-	-	intergenic_variant	A	0.7474	0.598	0.5595	0.3489	0.3926
1-2	rs328319	16	73875786	0.273531	ZFHX3	ENSG00000140836	intron_variant	A	-	-	-	-	-
1-2	rs753063	7	47266834	0.273502	-	-	intergenic_variant	G	0.8343	0.4049	0.2579	0.2972	0.4479
1-2	rs9503728	6	3762272	0.272952	-	-	intergenic_variant	A	0.5847	0.1816	0.1855	0.1839	0.2495
1-2	rs12583100	13	59914434	0.272642	-	-	intergenic_variant	A	0.0537	0.1801	0.1627	0.17	0.1442
1-2	rs1465555	5	151289698	0.272642	GLRA1	ENSG00000145888	intron_variant	C	0.9138	0.6744	0.6389	0.6481	0.6125
1-2	rs2753172	6	124643000	0.272642	NKAIN2	ENSG00000188580	intron_variant	T	0.9213	0.2925	0.5357	0.2455	0.3139
1-2	rs10908510	1	156597408	0.272498	HAPLN2	ENSG00000132702	downstream_gene_variant	T	0.3585	0.866	0.9435	0.9573	0.9121
1-2	rs595413	6	4069166	0.272446	FAM217A	ENSG00000145975	missense_variant	T	0.1362	0.634	0.6458	0.7406	0.7342
1-2	rs7203781	16	25759028	0.272326	HS3ST4	ENSG00000182601	intron_variant	G	0.4123	0.5605	0.4563	0.5716	0.4877
1-2	rs2917816	2	65723956	0.272298	AC007389.1	ENSG00000204929	intron_variant,non_coding_transcript_variant	T	0.1286	0.5173	0.4643	0.5557	0.726
1-2	rs7160605	14	92993336	0.271876	RIN3	ENSG00000100599	intron_variant	C	0.7103	0.1686	0.2083	0.0994	0.227
1-2	rs10008587	4	33883366	0.270588	AC016687.2	ENSG00000250723	non_coding_transcript_exon_variant	C	0.8865	0.2651	0.3393	0.1203	0.1595
1-2	rs265569	12	58527339	0.270588	-	-	intergenic_variant	C	0.8873	0.464	0.3373	0.4821	0.5317
1-2	rs4369940	20	9418551	0.270588	PLCB4	ENSG00000101333	intron_variant	G	-	-	-	-	-
1-2	rs16835154	2	194191457	0.270526	-	-	intergenic_variant	T	0.0802	0.6427	0.6171	0.5417	0.4826
1-2	rs12038742	1	188622706	0.270179	-	-	intergenic_variant	G	0.2292	0.8732	0.8284	0.8777	0.865
1-2	rs1506826	16	76544758	0.270118	CNTNAP4	ENSG00000152910	intron_variant	C	0.0961	0.4568	0.6419	0.6988	0.5685
1-2	rs7300043	12	3958713	0.270118	PARP11	ENSG00000111224	intron_variant	G	0.8964	0.6844	0.7857	0.5676	0.8282
1-2	rs11054568	12	12127785	0.270058	-	-	intergenic_variant	G	0.0749	0.4683	0.6498	0.4483	0.5133
1-2	rs1438628	2	5643937	0.270058	-	-	intergenic_variant	G	0.0711	0.719	0.6548	0.5984	0.4785
1-2	rs1877410	4	141227577	0.26998	SCOC-AS1	ENSG00000196951	intron_variant,non_coding_transcript_variant	C	0.7481	0.3588	0.4077	0.2863	0.4591
1-2	rs2488011	10	30496543	0.26998	-	-	intergenic_variant	T	0.3192	0.7968	0.6111	0.9205	0.7055
1-2	rs11791609	9	12256453	0.269932	-	-	intergenic_variant	C	-	-	-	-	-
1-2	rs4484319	4	147651538	0.269932	TTC29	ENSG00000137473	intron_variant	C	0.0779	0.2867	0.3651	0.4046	0.4673
1-2	rs16990230	4	34726596	0.269675	-	-	intergenic_variant	C	-	-	-	-	-
1-2	rs16990230	4	34726596	0.269675	-	-	intergenic_variant	C	0.5189	0.2882	0.1587	0.2217	0.2495
1-2	rs1869796	2	197118022	0.269589	HECW2	ENSG00000138411	intron_variant	C	0.1657	0.6023	0.3958	0.6909	0.5491
1-2	rs9945515	18	59291851	0.269589	AC105094.2	ENSG00000267175	intron_variant,non_coding_transcript_variant	T	0.1823	0.4308	0.4375	0.5437	0.3149
1-2	rs12280970	11	63739568	0.269538	COX8A	ENSG00000176340	upstream_gene_variant	G	0.4531	0.072	0.0407	0.0467	0.089
1-2	rs10006348	4	61894078	0.268909	-	-	intergenic_variant	G	0.1135	0.3055	0.119	0.5974	0.4622
1-2	rs7791106	7	78537682	0.268632	MAGI2	ENSG00000187391	intron_variant	T	0.5325	0.1873	0.2262	0.1044	0.1973
1-2	rs12379295	9	84245004	0.268276	TLE1	ENSG00000196781	intron_variant	C	0.4879	0.1037	0.1121	0.1362	0.1288
1-2	rs11208512	1	65170405	0.267973	-	-	intergenic_variant	A	-	-	-	-	-
1-2	rs6470552	8	128628601	0.266274	-	-	intergenic_variant	T	0.5038	0.1095	0.0813	0.0676	0.1329
1-2	rs465360	21	46000954	0.265812	TSPEAR	ENSG00000175894	intron_variant	A	0.0855	0.4524	0.3373	0.7087	0.5573
1-2	rs923229	2	114830803	0.265812	-	-	intergenic_variant	A	0.0598	0.4741	0.629	0.6759	0.5859
1-2	rs2830201	21	27777822	0.265576	CYYR1-AS1	ENSG00000197934	upstream_gene_variant	C	0.6225	0.3228	0.5179	0.0994	0.2863
1-2	rs10426826	19	9107432	0.26532	-	-	intergenic_variant	C	0.7504	0.1455	0.0397	0.1521	0.138
1-2	rs7042087	9	132602868	0.265176	USP20	ENSG00000136878	intron_variant	T	0.1142	0.3343	0.0288	0.3827	0.2413
1-3	rs11640508	16	18116792	0.371723	AC091489.1	ENSG00000260242	intron_variant,non_coding_transcript_variant	A	0.1732	0.6873	0.7649	0.8141	0.8252
1-3	rs2062850	3	7849434	0.342968	-	-	intergenic_variant	A	0.7504	0.8329	0.9871	0.7763	0.8773
1-3	rs7569100	2	121554317	0.332141	GLI2	ENSG00000074047	intron_variant	G	0.767	0.2161	0.0407	0.0646	0.0225
1-3	rs11125883	2	61710573	0.330949	XPO1	ENSG00000082898	intron_variant	C	0.1082	0.3458	0.4187	0.3748	0.2035
1-3	rs7791106	7	78537682	0.32488	MAGI2	ENSG00000187391	intron_variant	T	0.5325	0.1873	0.2262	0.1044	0.1973
1-3	rs4729435	7	77090958	0.320686	GCNT1P5	ENSG00000237620	non_coding_transcript_exon_variant	G	0.73	0.6297	0.7897	0.4066	0.8047
1-3	rs1555732	10	9590060	0.316303	-	-	intergenic_variant	C	0.1036	0.5043	0.5694	0.5795	0.593
1-3	rs1474558	22	35690183	0.315982	HMGXB4	ENSG00000100281	3_prime_UTR_variant	G	0.1346	0.6009	0.5248	0.6581	0.5992
1-3	rs804446	12	119985547	0.31466	AC002070.1	ENSG00000248636	intron_variant,non_coding_transcript_variant	G	0.9319	0.6801	0.9226	0.5706	0.8149
1-3	rs3757037	6	161697400	0.312044	AGPAT4	ENSG00000026652	upstream_gene_variant	G	0.7874	0.2968	0.4058	0.331	0.2618
1-3	rs6024558	20	54569075	0.310393	CBLN4	ENSG00000054803	downstream_gene_variant	A	0.907	0.2205	0.4831	0.2097	0.3569
1-3	rs13103252	4	23572152	0.306464	AC093607.1	ENSG00000250137	intron_variant,non_coding_transcript_variant	G	0.8351	0.4971	0.3284	0.5368	0.5368
1-3	rs8031580	15	51487670	0.306058	MIR4713HG	ENSG00000259240	intron_variant,non_coding_transcript_variant	A	0.8419	0.4006	0.381	0.4503	0.5143
1-3	rs10202489	2	136494186	0.294498	-	-	intergenic_variant	A	0.118	0.4467	0.3829	0.6143	0.3405
1-3	rs10006348	4	61894078	0.293508	-	-	intergenic_variant	G	0.1135	0.3055	0.119	0.5974	0.4622
1-3	rs4075591	7	7059936	0.293141	-	-	intergenic_variant	C	0.1225	0.5893	0.7163	0.6879	0.6697
1-3	rs10501574	11	84566184	0.291271	DLG2	ENSG00000150672	intron_variant	C	0.3896	0.5562	0.4167	0.7962	0.7209
1-3	rs12713982	2	79448921	0.290814	CTNNA2	ENSG00000066032	intron_variant	A	-	-	-	-	-
1-3	rs7562663	2	74676141	0.28973	-	-	regulatory_region_variant	A	0.8147	0.3156	0.8194	0.1392	0.3333
1-3	rs7621645	3	789427	0.289485	LINC01266	ENSG00000224957	intron_variant,non_coding_transcript_variant	T	0.6074	0.3761	0.3839	0.3579	0.4141
1-3	rs1217827	5	71261412	0.289311	-	-	intergenic_variant	G	0.9418	0.4971	0.7173	0.4722	0.6636
1-3	rs156661	5	115260315	0.289031	-	-	intergenic_variant	C	0.5688	0.6571	0.4702	0.8022	0.6462
1-3	rs6697935	1	154712358	0.288942	KCNN3	ENSG00000143603	intron_variant	C	0.6853	0.7118	0.7887	0.5398	0.6513
1-3	rs9977355	21	16495307	0.286737	-	-	intergenic_variant	A	0.7474	0.598	0.5595	0.3489	0.3926
1-3	rs17802226	18	65956695	0.283725	-	-	intergenic_variant	G	0.1853	0.4914	0.3036	0.5417	0.5961
1-3	rs4516492	2	137055404	0.283457	-	-	intergenic_variant	A	0.1127	0.4438	0.1677	0.6213	0.5092
1-3	rs9379577	6	23775595	0.282661	-	-	intergenic_variant	A	0.1014	0.1945	0.1349	0.2495	0.1616
1-3	rs6760326	2	66608972	0.282359	LINC01873	ENSG00000232164	upstream_gene_variant	A	0.9062	0.3026	0.371	0.3052	0.5787
1-3	rs10520891	5	23458289	0.282066	AC109445.1	ENSG00000248591	downstream_gene_variant	G	0.1195	0.3415	0.2679	0.5865	0.2945
1-3	rs4396297	11	69061310	0.278205	MYEOV	ENSG00000172927	upstream_gene_variant	A	-	-	-	-	-
1-3	rs6447623	4	40377691	0.277746	RNU7-74P	ENSG00000239010	downstream_gene_variant	G	0.761	0.1816	0.1488	0.1451	0.1851
1-3	rs10998058	10	70061336	0.277318	PBLD	ENSG00000108187	intron_variant	A	0.0991	0.2767	0.4067	0.3797	0.2464
1-3	rs1936075	1	164992228	0.276216	-	-	intergenic_variant	C	-	-	-	-	-
1-3	rs1341268	6	105643136	0.276209	-	-	intergenic_variant	A	0.0787	0.7262	0.6091	0.8559	0.728
1-3	rs7157049	14	57657201	0.274722	-	-	intergenic_variant	T	0.41	0.0375	0	0.003	0
1-3	rs10239446	7	82960004	0.274082	-	-	intergenic_variant	A	0.789	0.4424	0.3552	0.2475	0.3016
1-3	rs889373	16	22760667	0.272164	-	-	intergenic_variant	C	0.1936	0.5331	0.6558	0.7376	0.7566
1-3	rs4833014	4	38238718	0.27195	-	-	regulatory_region_variant	A	-	-	-	-	-
1-3	rs6931341	6	112603809	0.270893	AL365214.3	ENSG00000281613	intron_variant	T	0.6082	0.4928	0.7292	0.34	0.4162
1-3	rs1468515	17	13799917	0.270723	COX10-AS1	ENSG00000236088	upstream_gene_variant	T	0.1044	0.2522	0.0794	0.3767	0.1043
1-3	rs17231419	2	197127249	0.270591	HECW2	ENSG00000138411	intron_variant	T	0.0741	0.1988	0.2272	0.2744	0.0961
1-3	rs2473685	6	22979684	0.270368	AL035401.1	ENSG00000233358	intron_variant,non_coding_transcript_variant	C	0.9319	0.4885	0.3621	0.5209	0.591
1-3	rs7170947	15	50399672	0.270368	ATP8B4	ENSG00000104043	intron_variant	C	0.1089	0.3026	0.2708	0.493	0.5072
1-3	rs9994274	4	40287396	0.26964	-	-	intergenic_variant	G	0.6891	0.2579	0.4534	0.1054	0.3006
1-3	rs2671666	17	47536521	0.267724	LINC02075	ENSG00000249497	intron_variant,non_coding_transcript_variant	C	0.7156	0.3487	0.3274	0.2217	0.3599
1-3	rs2172930	12	63037634	0.266432	PPM1H	ENSG00000111110	downstream_gene_variant	C	0.8442	0.4438	0.5883	0.5577	0.5849
1-3	rs12615012	2	137120582	0.265595	-	-	intergenic_variant	T	0.1415	0.4193	0.3145	0.5954	0.4867
1-3	rs1877410	4	141227577	0.262046	SCOC-AS1	ENSG00000196951	intron_variant,non_coding_transcript_variant	C	0.7481	0.3588	0.4077	0.2863	0.4591
1-3	rs7178476	15	53163084	0.260771	-	-	intergenic_variant	G	0.5711	0.2536	0.4167	0.2107	0.41
1-3	rs7697139	4	42205552	0.260666	AC111006.1	ENSG00000285454	intron_variant,non_coding_transcript_variant	C	0.8268	0.5144	0.7937	0.3748	0.4243
1-3	rs3848159	15	74460875	0.260021	AC010931.3	ENSG00000261543	intron_variant,non_coding_transcript_variant	A	0.1891	0.6023	0.4266	0.5696	0.4018
1-3	rs7042087	9	132602868	0.259929	USP20	ENSG00000136878	intron_variant	T	0.1142	0.3343	0.0288	0.3827	0.2413
1-3	rs6956681	7	39733688	0.259896	RALA	ENSG00000006451	intron_variant	C	0.9365	0.7262	0.5337	0.6282	0.638
1-3	rs2593756	11	45768401	0.259412	AC044839.2	ENSG00000255226	downstream_gene_variant	G	0.8548	0.4798	0.6389	0.338	0.4632
1-3	rs7611835	3	81270263	0.259353	-	-	intergenic_variant	T	0.0688	0.3141	0.1369	0.5209	0.4325
1-3	rs11156682	14	32011210	0.259209	NUBPL	ENSG00000151413	intron_variant	C	0.2572	0.6225	0.5913	0.5934	0.4765
1-3	rs11660396	18	2478268	0.259134	AP005230.1	ENSG00000263745	intron_variant,non_coding_transcript_variant	G	0.0666	0.5418	0.2202	0.7167	0.5685
1-3	rs437555	3	6874819	0.259107	GRM7	ENSG00000196277	intron_variant	G	0.8956	0.572	0.6448	0.5915	0.3814
1-3	rs12466217	2	190423147	0.258413	SLC40A1	ENSG00000138449	downstream_gene_variant	A	0	0.0014	0	0.002	0.001
1-3	rs10839849	11	7721870	0.258205	OVCH2	ENSG00000183378	missense_variant	A	0.5666	0.9063	0.999	0.9513	0.907
1-3	rs6956026	7	24390824	0.257705	-	-	intergenic_variant	A	0.8979	0.6859	0.8423	0.5616	0.7883
1-3	rs865991	12	117872093	0.257569	NOS1	ENSG00000089250	intron_variant,non_coding_transcript_variant	G	0.7337	0.6859	0.7004	0.4722	0.7679
1-3	rs699560	12	63068130	0.257201	PPM1H	ENSG00000111110	intron_variant	A	0.9402	0.4986	0.6756	0.4622	0.5665
1-3	rs6760504	2	107677369	0.256205	-	-	intergenic_variant	G	0.3903	0.562	0.5982	0.5586	0.6769
1-3	rs10838418	11	45141700	0.255754	PRDM11	ENSG00000019485	intron_variant	C	0.0711	0.3761	0.2698	0.5626	0.5399
1-3	rs4684917	3	13244384	0.255754	IQSEC1	ENSG00000144711	intron_variant	C	0.9455	0.6527	0.87	0.5885	0.7157
1-3	rs7588571	2	79388587	0.255451	REG3A	ENSG00000172016	upstream_gene_variant	A	0.885	0.5447	0.3224	0.3549	0.2393
1-3	rs4591517	3	23143047	0.254853	-	-	intergenic_variant	T	0.8094	0.4669	0.1984	0.2813	0.4632
1-3	rs777715	2	195955184	0.2548	-	-	intergenic_variant	A	-	-	-	-	-
1-3	rs7299315	12	51776494	0.254005	GALNT6	ENSG00000139629	intron_variant	C	0.1021	0.5202	0.1766	0.666	0.4959
1-3	rs1506826	16	76544758	0.253989	CNTNAP4	ENSG00000152910	intron_variant	C	0.0961	0.4568	0.6419	0.6988	0.5685
1-3	rs855823	1	64361960	0.253878	ROR1	ENSG00000185483	intron_variant	T	0.5893	0.902	0.994	0.9125	0.9141
1-3	rs10941711	5	20382657	0.253616	CDH18	ENSG00000145526	intron_variant	C	0.1407	0.4928	0.2292	0.5676	0.3671
1-3	rs12987658	2	66815660	0.253588	LINC01798	ENSG00000232046	intron_variant,non_coding_transcript_variant	C	0.0862	0.4539	0.2143	0.5755	0.409
1-3	rs2265378	13	79999716	0.253588	RBM26-AS1	ENSG00000227354	downstream_gene_variant	C	0.9085	0.6931	0.7292	0.5378	0.4949
1-3	rs10516034	5	167063514	0.253506	TENM2	ENSG00000145934	intron_variant	G	0.2587	0.4841	0.128	0.7863	0.4601
1-3	rs272118	2	131541851	0.253471	-	-	intergenic_variant	C	0.8578	0.255	0.4385	0.2386	0.4836
1-3	rs4237746	11	20019137	0.252889	NAV2	ENSG00000166833	intron_variant	A	0.1672	0.487	0.4157	0.5895	0.5245
1-3	rs13078747	3	53573517	0.251016	CACNA1D	ENSG00000157388	intron_variant	C	0.18	0.3588	0.1875	0.5099	0.3885
1-3	rs9383276	6	17356569	0.250858	-	-	intergenic_variant	G	0.0817	0.4366	0.378	0.4344	0.3814
1-3	rs11641647	16	7194840	0.250333	RBFOX1	ENSG00000078328	intron_variant	G	0.1626	0.7752	0.6558	0.7634	0.7822
1-3	rs10197919	2	112924973	0.250293	FBLN7	ENSG00000144152	intron_variant	A	0.0923	0.3026	0.2192	0.4195	0.2761
1-3	rs1533077	16	84044566	0.249969	SLC38A8	ENSG00000166558	intron_variant	A	0.5688	0.1138	0.0843	0.1362	0.1094
1-3	rs6480383	10	70890482	0.249738	VPS26A	ENSG00000122958	intron_variant	G	-	-	-	-	-
1-3	rs7226445	18	8355048	0.249712	PTPRM	ENSG00000173482	intron_variant	C	0.1755	0.3012	0.1607	0.332	0.2444
1-3	rs7161677	14	94363810	0.249611	AL132642.2	ENSG00000279593	non_coding_transcript_exon_variant	T	0.9357	0.7248	0.6925	0.8827	0.7515
1-3	rs7161677	14	94363810	0.249611	AL132642.3	ENSG00000281432	non_coding_transcript_exon_variant	T	-	-	-	-	-
1-3	rs10474312	5	89276486	0.248476	-	-	intergenic_variant	A	0.7269	0.2522	0.1131	0.1769	0.3129
1-3	rs11197286	10	117303444	0.248165	ATRNL1	ENSG00000107518	intron_variant	C	0.115	0.2723	0.0397	0.4394	0.2965
1-3	rs2078622	4	16037352	0.24796	PROM1	ENSG00000007062	splice_region_variant,intron_variant	T	0.0635	0.3415	0.1756	0.5765	0.4141
1-3	rs6096137	20	49489520	0.247896	BCAS4	ENSG00000124243	intron_variant	A	0.8994	0.3674	0.3333	0.2982	0.3149
1-3	rs9530864	13	79723051	0.247461	-	-	intergenic_variant	A	0.233	0.3991	0.5605	0.3738	0.3855
1-3	rs1626394	18	32405071	0.246509	DTNA	ENSG00000134769	intron_variant	T	0.4871	0.1729	0.0446	0.2654	0.2618
1-3	rs10241456	7	129712524	0.246248	KLHDC10	ENSG00000128607	intron_variant	G	0.1664	0.3501	0.4365	0.4294	0.2843
1-3	rs7601712	2	65265995	0.246248	LINC02576	ENSG00000232613	intron_variant,non_coding_transcript_variant	A	-	-	-	-	-
1-3	rs6026214	20	56936871	0.246061	RAB22A	ENSG00000124209	3_prime_UTR_variant	A	0.8048	0.4798	0.4643	0.4324	0.6503
1-3	rs595413	6	4069166	0.245642	FAM217A	ENSG00000145975	missense_variant	T	0.1362	0.634	0.6458	0.7406	0.7342
1-3	rs8073372	17	35362972	0.245494	AATF	ENSG00000276072	intron_variant	C	-	-	-	-	-
1-3	rs8073372	17	35362972	0.245494	AATF	ENSG00000275700	intron_variant	C	0.6301	0.1671	0.1458	0.1501	0.0695
1-3	rs10180839	2	137182038	0.245459	-	-	intergenic_variant	A	-	-	-	-	-
1-3	rs6978230	7	137529578	0.24519	DGKI	ENSG00000157680	intron_variant	A	0.8154	0.1239	0.0546	0.0586	0.0389
1-3	rs7145582	14	70714799	0.244988	ADAM21P1	ENSG00000235812	upstream_gene_variant	G	0.6846	0.9712	0.8135	0.992	0.9785
1-3	rs10036748	5	150458146	0.244475	TNIP1	ENSG00000145901	intron_variant	A	-	-	-	-	-
1-3	rs652365	11	92188498	0.244475	FAT3	ENSG00000165323	intron_variant	C	0.171	0.8213	0.7808	0.83	0.7924
1-3	rs6101483	20	37987478	0.244394	-	-	intergenic_variant	T	0.4773	0.0778	0.0099	0.0577	0.0286
1-3	rs12479064	2	100046038	0.244239	REV1	ENSG00000135945	intron_variant	T	0.2489	0.2983	0.0585	0.2127	0.1217
1-3	rs6029516	20	39636663	0.243557	-	-	regulatory_region_variant	T	0.9334	0.6037	0.7698	0.4215	0.5583
1-3	rs11634042	15	79105350	0.24351	ADAMTS7	ENSG00000136378	upstream_gene_variant	T	0.1589	0.2997	0.1468	0.4245	0.3262
1-3	rs1869796	2	197118022	0.24351	HECW2	ENSG00000138411	intron_variant	C	0.1657	0.6023	0.3958	0.6909	0.5491
1-3	rs1796918	1	20262931	0.243081	NA	NA	NA	NA	NA	NA	NA	NA	NA
1-3	rs6040544	20	11313614	0.243032	-	-	intergenic_variant	G	0.5567	0.0764	0.0317	0.0487	0.0777
1-3	rs7017610	8	2623635	0.242829	AC246817.5	ENSG00000282661	intron_variant,non_coding_transcript_variant	C	-	-	-	-	-
1-3	rs7017610	8	2623635	0.242829	AC246817.1	ENSG00000253853	intron_variant,non_coding_transcript_variant	C	-	-	-	-	-
1-3	rs7749787	6	23556224	0.242779	-	-	intergenic_variant	G	0.9259	0.4986	0.4454	0.5467	0.6309
1-3	rs4762615	12	96139178	0.242534	NTN4	ENSG00000074527	intron_variant	T	0.2156	0.4395	0.4216	0.6163	0.6207
1-3	rs17837729	7	157007665	0.241502	UBE3C	ENSG00000009335	intron_variant	A	0.6679	0.1326	0.0556	0.1243	0.0992
1-3	rs4860411	4	62229733	0.241475	ADGRL3	ENSG00000150471	intron_variant	A	0.2655	0.5807	0.5109	0.6581	0.4172
1-3	rs1033872	6	19673765	0.241416	AL022068.1	ENSG00000228412	intron_variant,non_coding_transcript_variant	A	0.8805	0.3156	0.4117	0.2565	0.3885
1-3	rs10032067	4	145978910	0.24075	ANAPC10	ENSG00000164162	intron_variant	G	0.4402	0.6787	0.5337	0.8688	0.7403
1-3	rs207417	2	31540926	0.240034	-	-	regulatory_region_variant	C	0.2005	0.6873	0.9177	0.6044	0.7157
1-3	rs7505051	18	45001773	0.240034	MIR4527HG	ENSG00000267761	intron_variant,non_coding_transcript_variant	G	0.2163	0.781	0.7639	0.7982	0.7546
1-3	rs1366337	5	122629266	0.239135	-	-	intergenic_variant	C	0.708	0.1297	0.1815	0.167	0.3098
1-3	rs10743428	12	22105568	0.239053	-	-	intergenic_variant	C	0.0938	0.3184	0.2847	0.5119	0.2945
1-3	rs9530261	13	74502332	0.238888	KLF12	ENSG00000118922	intron_variant	C	0.1513	0.634	0.2123	0.5736	0.4427
1-3	rs4671636	2	65200618	0.237832	-	-	intergenic_variant	A	0.7156	0.4841	0.4524	0.4165	0.5552
1-3	rs11610226	12	116985634	0.237636	MAP1LC3B2	ENSG00000258102	upstream_gene_variant	G	0.6891	0.4337	0.2083	0.0646	0.1309
1-3	rs1438628	2	5643937	0.237592	-	-	intergenic_variant	G	0.0711	0.719	0.6548	0.5984	0.4785
1-3	rs6449986	5	68234769	0.237592	AC093523.1	ENSG00000249335	intron_variant,non_coding_transcript_variant	G	0.9123	0.3473	0.3145	0.4264	0.5798
1-3	rs12038742	1	188622706	0.237002	-	-	intergenic_variant	G	0.2292	0.8732	0.8284	0.8777	0.865
1-3	rs1031734	2	143397381	0.236981	-	-	intergenic_variant	C	0.854	0.1599	0.37	0.1292	0.3006
1-3	rs2158815	2	75953851	0.236981	-	-	intergenic_variant	C	-	-	-	-	-
1-3	rs10242455	7	99240179	0.23685	AC005020.1	ENSG00000224448	upstream_gene_variant	G	0.851	0.2075	0.2986	0.0567	0.3364
1-3	rs531071	1	72271264	0.2365	NEGR1	ENSG00000172260	intron_variant	G	0.1293	0.2781	0.2361	0.4712	0.4683
1-3	rs7167158	15	88320634	0.235882	-	-	regulatory_region_variant	A	-	-	-	-	-
1-3	rs13266061	8	3444836	0.235153	CSMD1	ENSG00000183117	intron_variant	A	-	-	-	-	-
1-3	rs1313586	18	28586964	0.234959	DSC3	ENSG00000134762	synonymous_variant	G	0.8268	0.3833	0.7917	0.3121	0.5164
1-3	rs2873645	8	118515249	0.23431	-	-	intergenic_variant	A	0.4924	0.3314	0.2788	0.2594	0.2331
1-3	rs1121119	3	8302786	0.233664	LMCD1-AS1	ENSG00000227110	intron_variant,non_coding_transcript_variant	G	0.7156	0.4784	0.3492	0.4414	0.4172
1-3	rs9503728	6	3762272	0.233615	-	-	intergenic_variant	A	0.5847	0.1816	0.1855	0.1839	0.2495
1-3	rs16837439	2	206432930	0.233529	PARD3B	ENSG00000116117	intron_variant	C	0.3449	0.0807	0.13	0.0676	0.1002
1-3	rs7357049	6	4067046	0.232474	PRPF4B	ENSG00000112739	downstream_gene_variant	T	0.4992	0.147	0.248	0.1431	0.2229
1-3	rs7770491	6	161619821	0.232474	AGPAT4	ENSG00000026652	intron_variant	T	0.5174	0.0764	0	0.0915	0.0235
1-4	rs8031580	15	51487670	0.34917	MIR4713HG	ENSG00000259240	intron_variant,non_coding_transcript_variant	A	0.8419	0.4006	0.381	0.4503	0.5143
1-4	rs7791106	7	78537682	0.343037	MAGI2	ENSG00000187391	intron_variant	T	0.5325	0.1873	0.2262	0.1044	0.1973
1-4	rs1474558	22	35690183	0.340052	HMGXB4	ENSG00000100281	3_prime_UTR_variant	G	0.1346	0.6009	0.5248	0.6581	0.5992
1-4	rs7569100	2	121554317	0.334421	GLI2	ENSG00000074047	intron_variant	G	0.767	0.2161	0.0407	0.0646	0.0225
1-4	rs1217827	5	71261412	0.316817	-	-	intergenic_variant	G	0.9418	0.4971	0.7173	0.4722	0.6636
1-4	rs4237746	11	20019137	0.316796	NAV2	ENSG00000166833	intron_variant	A	0.1672	0.487	0.4157	0.5895	0.5245
1-4	rs11125883	2	61710573	0.316196	XPO1	ENSG00000082898	intron_variant	C	0.1082	0.3458	0.4187	0.3748	0.2035
1-4	rs11660396	18	2478268	0.310391	AP005230.1	ENSG00000263745	intron_variant,non_coding_transcript_variant	G	0.0666	0.5418	0.2202	0.7167	0.5685
1-4	rs10839849	11	7721870	0.300031	OVCH2	ENSG00000183378	missense_variant	A	0.5666	0.9063	0.999	0.9513	0.907
1-4	rs3757037	6	161697400	0.299113	AGPAT4	ENSG00000026652	upstream_gene_variant	G	0.7874	0.2968	0.4058	0.331	0.2618
1-4	rs6101483	20	37987478	0.293646	-	-	intergenic_variant	T	0.4773	0.0778	0.0099	0.0577	0.0286
1-4	rs1555732	10	9590060	0.292602	-	-	intergenic_variant	C	0.1036	0.5043	0.5694	0.5795	0.593
1-4	rs4075591	7	7059936	0.288623	-	-	intergenic_variant	C	0.1225	0.5893	0.7163	0.6879	0.6697
1-4	rs804446	12	119985547	0.282301	AC002070.1	ENSG00000248636	intron_variant,non_coding_transcript_variant	G	0.9319	0.6801	0.9226	0.5706	0.8149
1-4	rs7611835	3	81270263	0.276774	-	-	intergenic_variant	T	0.0688	0.3141	0.1369	0.5209	0.4325
1-4	rs10239446	7	82960004	0.275995	-	-	intergenic_variant	A	0.789	0.4424	0.3552	0.2475	0.3016
1-4	rs10202489	2	136494186	0.275234	-	-	intergenic_variant	A	0.118	0.4467	0.3829	0.6143	0.3405
1-4	rs1341268	6	105643136	0.274735	-	-	intergenic_variant	A	0.0787	0.7262	0.6091	0.8559	0.728
1-4	rs6024558	20	54569075	0.274735	CBLN4	ENSG00000054803	downstream_gene_variant	A	0.907	0.2205	0.4831	0.2097	0.3569
1-4	rs13400448	2	57135651	0.274278	-	-	intergenic_variant	T	0.4599	0.3473	0.506	0.163	0.2229
1-4	rs7167158	15	88320634	0.272464	-	-	regulatory_region_variant	A	-	-	-	-	-
1-4	rs7621645	3	789427	0.270488	LINC01266	ENSG00000224957	intron_variant,non_coding_transcript_variant	T	0.6074	0.3761	0.3839	0.3579	0.4141
1-4	rs2473685	6	22979684	0.269954	AL035401.1	ENSG00000233358	intron_variant,non_coding_transcript_variant	C	0.9319	0.4885	0.3621	0.5209	0.591
1-4	rs2277532	15	43244699	0.26845	UBR1	ENSG00000159459	intron_variant	G	0.1044	0.7176	0.6161	0.7227	0.5849
1-4	rs1033872	6	19673765	0.268133	AL022068.1	ENSG00000228412	intron_variant,non_coding_transcript_variant	A	0.8805	0.3156	0.4117	0.2565	0.3885
1-4	rs8047238	16	82459672	0.266556	-	-	intergenic_variant	A	0.6679	0.1671	0.0774	0.1302	0.2301
1-4	rs10181492	2	6675782	0.2648	-	-	intergenic_variant	C	0.1626	0.3127	0.0496	0.4821	0.3824
1-4	rs10838418	11	45141700	0.26287	PRDM11	ENSG00000019485	intron_variant	C	0.0711	0.3761	0.2698	0.5626	0.5399
1-4	rs9994274	4	40287396	0.261752	-	-	intergenic_variant	G	0.6891	0.2579	0.4534	0.1054	0.3006
1-4	rs1313586	18	28586964	0.260721	DSC3	ENSG00000134762	synonymous_variant	G	0.8268	0.3833	0.7917	0.3121	0.5164
1-4	rs7749787	6	23556224	0.259705	-	-	intergenic_variant	G	0.9259	0.4986	0.4454	0.5467	0.6309
1-4	rs11640508	16	18116792	0.259172	AC091489.1	ENSG00000260242	intron_variant,non_coding_transcript_variant	A	0.1732	0.6873	0.7649	0.8141	0.8252
1-4	rs17231419	2	197127249	0.2587	HECW2	ENSG00000138411	intron_variant	T	0.0741	0.1988	0.2272	0.2744	0.0961
1-4	rs4516492	2	137055404	0.258463	-	-	intergenic_variant	A	0.1127	0.4438	0.1677	0.6213	0.5092
1-4	rs36264	19	39861514	0.257568	SAMD4B	ENSG00000179134	intron_variant	C	0.829	0.134	0.0853	0.1252	0.1043
1-4	rs12466217	2	190423147	0.257475	SLC40A1	ENSG00000138449	downstream_gene_variant	A	0	0.0014	0	0.002	0.001
1-4	rs9855001	3	167243869	0.256793	WDR49	ENSG00000174776	intron_variant	C	0.8911	0.3905	0.3135	0.501	0.4335
1-4	rs2062850	3	7849434	0.254387	-	-	intergenic_variant	A	0.7504	0.8329	0.9871	0.7763	0.8773
1-4	rs7226445	18	8355048	0.253497	PTPRM	ENSG00000173482	intron_variant	C	0.1755	0.3012	0.1607	0.332	0.2444
1-4	rs10998058	10	70061336	0.251733	PBLD	ENSG00000108187	intron_variant	A	0.0991	0.2767	0.4067	0.3797	0.2464
1-4	rs11641647	16	7194840	0.251133	RBFOX1	ENSG00000078328	intron_variant	G	0.1626	0.7752	0.6558	0.7634	0.7822
1-4	rs4954411	2	137076425	0.251133	-	-	intergenic_variant	G	-	-	-	-	-
1-4	rs801844	7	88969883	0.250435	ZNF804B	ENSG00000182348	downstream_gene_variant	G	0.7814	0.3631	0.7192	0.2336	0.4325
1-4	rs10789942	11	113236199	0.249382	TTC12	ENSG00000149292	intron_variant	G	0.1362	0.3256	0.0625	0.5328	0.3149
1-4	rs1482047	11	109156782	0.247862	-	-	intergenic_variant	C	0.6921	0.1311	0.0774	0.0815	0.1196
1-4	rs4745975	10	70830430	0.247862	-	-	intergenic_variant	A	0.6581	0.572	0.624	0.3718	0.5297
1-4	rs1035050	17	47564012	0.245963	-	-	regulatory_region_variant	C	0.0946	0.4135	0.7431	0.4095	0.4877
1-4	rs12595143	15	53785483	0.245891	-	-	intergenic_variant	T	0.2148	0.4323	0.2817	0.5915	0.4417
1-4	rs10848645	12	2420244	0.244872	CACNA1C	ENSG00000151067	intron_variant	A	0.1036	0.536	0.6756	0.5328	0.4847
1-4	rs270843	2	7775304	0.242596	-	-	intergenic_variant	C	0.6369	0.4193	0.3958	0.4483	0.4417
1-4	rs10516034	5	167063514	0.242455	TENM2	ENSG00000145934	intron_variant	G	0.2587	0.4841	0.128	0.7863	0.4601
1-4	rs12713982	2	79448921	0.241238	CTNNA2	ENSG00000066032	intron_variant	A	-	-	-	-	-
1-4	rs10743428	12	22105568	0.240832	-	-	intergenic_variant	C	0.0938	0.3184	0.2847	0.5119	0.2945
1-4	rs6836610	4	123601697	0.240832	IL21-AS1	ENSG00000227145	intron_variant,non_coding_transcript_variant	A	0.8533	0.4553	0.4196	0.2843	0.5593
1-4	rs4729435	7	77090958	0.239912	GCNT1P5	ENSG00000237620	non_coding_transcript_exon_variant	G	0.73	0.6297	0.7897	0.4066	0.8047
1-4	rs7170947	15	50399672	0.239872	ATP8B4	ENSG00000104043	intron_variant	C	0.1089	0.3026	0.2708	0.493	0.5072
1-4	rs13103252	4	23572152	0.239793	AC093607.1	ENSG00000250137	intron_variant,non_coding_transcript_variant	G	0.8351	0.4971	0.3284	0.5368	0.5368
1-4	rs7601712	2	65265995	0.239101	LINC02576	ENSG00000232613	intron_variant,non_coding_transcript_variant	A	-	-	-	-	-
1-4	rs7279893	21	16545528	0.238502	-	-	intergenic_variant	C	0.9206	0.4957	0.5476	0.3807	0.4121
1-4	rs17389324	2	121303240	0.23781	AC073257.2	ENSG00000237614	upstream_gene_variant	T	0.0439	0.3285	0.3978	0.4523	0.3425
1-4	rs4860411	4	62229733	0.237038	ADGRL3	ENSG00000150471	intron_variant	A	0.2655	0.5807	0.5109	0.6581	0.4172
1-4	rs10520891	5	23458289	0.235625	AC109445.1	ENSG00000248591	downstream_gene_variant	G	0.1195	0.3415	0.2679	0.5865	0.2945
1-4	rs11791609	9	12256453	0.235611	-	-	intergenic_variant	C	-	-	-	-	-
1-4	rs7075934	10	114676413	0.235216	-	-	intergenic_variant	C	0.4213	0.2248	0.0119	0.2594	0.1769
1-4	rs6029516	20	39636663	0.235118	-	-	regulatory_region_variant	T	0.9334	0.6037	0.7698	0.4215	0.5583
1-4	rs13080340	3	94867122	0.233863	LINC00879	ENSG00000239589	intron_variant,non_coding_transcript_variant	A	0.1324	0.6441	0.4812	0.4712	0.3548
1-4	rs7015648	8	14873709	0.232694	SGCZ	ENSG00000185053	intron_variant	A	0.6415	0.2522	0.3532	0.1153	0.2485
1-4	rs840959	2	65726375	0.232463	AC007389.1	ENSG00000204929	intron_variant,non_coding_transcript_variant	G	0.059	0.17	0.2758	0.174	0.1145
1-4	rs2873645	8	118515249	0.232158	-	-	intergenic_variant	A	0.4924	0.3314	0.2788	0.2594	0.2331
1-4	rs10501574	11	84566184	0.231541	DLG2	ENSG00000150672	intron_variant	C	0.3896	0.5562	0.4167	0.7962	0.7209
1-4	rs4833014	4	38238718	0.231251	-	-	regulatory_region_variant	A	-	-	-	-	-
1-4	rs10163109	15	52539673	0.230939	MYO5C	ENSG00000128833	synonymous_variant	G	-	-	-	-	-
1-4	rs290301	15	62694517	0.230457	TLN2	ENSG00000171914	intron_variant,non_coding_transcript_variant	C	0.4342	0.6816	0.8175	0.6889	0.7311
1-4	rs13026866	2	181045656	0.230435	-	-	intergenic_variant	A	-	-	-	-	-
1-4	rs662098	18	11879931	0.229591	MPPE1	ENSG00000154889	downstream_gene_variant	A	0.9168	0.5159	0.6389	0.5308	0.5716
1-4	rs735854	22	36679058	0.229527	MYH9	ENSG00000100345	intron_variant	C	0.1369	0.6599	0.7758	0.6143	0.6268
1-4	rs16835154	2	194191457	0.229432	-	-	intergenic_variant	T	0.0802	0.6427	0.6171	0.5417	0.4826
1-4	rs531071	1	72271264	0.229248	NA	NA	NA	NA	NA	NA	NA	NA	NA
1-4	rs1877410	4	141227577	0.228909	SCOC-AS1	ENSG00000196951	intron_variant,non_coding_transcript_variant	C	0.7481	0.3588	0.4077	0.2863	0.4591
1-4	rs6760326	2	66608972	0.22874	LINC01873	ENSG00000232164	upstream_gene_variant	A	0.9062	0.3026	0.371	0.3052	0.5787
1-4	rs3774386	3	42256517	0.228409	TRAK1	ENSG00000182606	intron_variant	A	0.23	0.5562	0.5238	0.3231	0.4162
1-4	rs7317197	13	110206643	0.227824	AL163541.1	ENSG00000285534	intron_variant,non_coding_transcript_variant	A	0.0968	0.2363	0.0506	0.328	0.1748
1-4	rs7797305	7	121488137	0.227359	PNPT1P2	ENSG00000233272	upstream_gene_variant	T	0.8805	0.572	0.623	0.4732	0.6738
1-4	rs870763	2	112745481	0.227359	MERTK	ENSG00000153208	intron_variant	G	0.1248	0.1902	0.1696	0.2873	0.2301
1-4	rs4757915	11	20284420	0.227122	-	-	intergenic_variant	G	0.2708	0.3285	0.1349	0.4622	0.2751
1-4	rs156661	5	115260315	0.227113	-	-	intergenic_variant	C	0.5688	0.6571	0.4702	0.8022	0.6462
1-4	rs7042087	9	132602868	0.227039	USP20	ENSG00000136878	intron_variant	T	0.1142	0.3343	0.0288	0.3827	0.2413
1-4	rs4428455	5	161302211	0.226731	GABRA1	ENSG00000022355	intron_variant	A	0.084	0.1772	0.1597	0.3688	0.184
1-4	rs1667220	18	29134522	0.22665	DSG2-AS1	ENSG00000264859	intron_variant,non_coding_transcript_variant	G	0.7247	0.5605	0.7103	0.4831	0.3875
1-4	rs1936075	1	164992228	0.226434	-	-	intergenic_variant	C	-	-	-	-	-
1-4	rs899258	16	9107554	0.226355	-	-	regulatory_region_variant	A	0.2844	0.5807	0.4177	0.5596	0.5133
1-4	rs6026214	20	56936871	0.226282	RAB22A	ENSG00000124209	3_prime_UTR_variant	A	0.8048	0.4798	0.4643	0.4324	0.6503
1-4	rs11070473	15	46081758	0.226217	AC068722.1	ENSG00000259200	intron_variant,non_coding_transcript_variant	G	0.0787	0.5317	0.3452	0.3807	0.3476
1-4	rs4396297	11	69061310	0.225232	MYEOV	ENSG00000172927	upstream_gene_variant	A	-	-	-	-	-
1-4	rs9911924	17	71010890	0.225175	SLC39A11	ENSG00000133195	intron_variant	T	0.4092	0.8271	0.8611	0.9175	0.9039
1-4	rs7263079	20	9348579	0.224035	PLCB4	ENSG00000101333	intron_variant	A	0.3306	0.1052	0.1766	0.001	0.0409
1-4	rs275365	3	81413725	0.223789	AC107302.1	ENSG00000244281	downstream_gene_variant	T	0.2874	0.7478	0.6062	0.7783	0.7975
1-4	rs4766451	12	111670682	0.223668	CUX2	ENSG00000111249	intron_variant	T	0.8631	0.2723	0.6071	0.2356	0.4796
1-4	rs11634042	15	79105350	0.223287	ADAMTS7	ENSG00000136378	upstream_gene_variant	T	0.1589	0.2997	0.1468	0.4245	0.3262
1-4	rs12297774	12	13457440	0.22277	-	-	intergenic_variant	A	0.112	0.3098	0.2232	0.4225	0.3906
1-4	rs10006348	4	61894078	0.222717	-	-	intergenic_variant	G	0.1135	0.3055	0.119	0.5974	0.4622
1-4	rs6096154	20	49496768	0.22199	BCAS4	ENSG00000124243	downstream_gene_variant	C	0.5825	0.0706	0.0228	0.0179	0.09
1-4	rs12583100	13	59914434	0.221107	-	-	intergenic_variant	A	0.0537	0.1801	0.1627	0.17	0.1442
1-4	rs207417	2	31540926	0.221039	-	-	regulatory_region_variant	C	0.2005	0.6873	0.9177	0.6044	0.7157
1-4	rs1015990	16	8342368	0.220763	AC018767.2	ENSG00000260003	intron_variant,non_coding_transcript_variant	A	-	-	-	-	-
1-4	rs10194786	2	9267131	0.220392	-	-	intergenic_variant	G	0.1762	0.6715	0.8393	0.7207	0.7055
1-4	rs923229	2	114830803	0.220135	-	-	intergenic_variant	A	0.0598	0.4741	0.629	0.6759	0.5859
1-4	rs10253536	7	78894075	0.21989	MAGI2	ENSG00000187391	intron_variant	C	0.4637	0.2046	0.3363	0.1421	0.1278
1-4	rs4240253	4	36475328	0.218153	-	-	intergenic_variant	G	0.8608	0.6412	0.6954	0.7087	0.6217
1-4	rs7588571	2	79388587	0.218153	REG3A	ENSG00000172016	upstream_gene_variant	A	0.885	0.5447	0.3224	0.3549	0.2393
1-4	rs12421865	11	18742043	0.217686	IGSF22	ENSG00000179057	intron_variant	G	0.0772	0.3084	0.1944	0.2058	0.1431
1-4	rs12987658	2	66815660	0.217686	LINC01798	ENSG00000232046	intron_variant,non_coding_transcript_variant	C	0.0862	0.4539	0.2143	0.5755	0.409
1-4	rs17829022	2	199639129	0.217429	AC019330.1	ENSG00000225421	upstream_gene_variant	G	0.1233	0.4582	0.376	0.4722	0.3671
1-4	rs10999409	10	72332440	0.217007	PALD1	ENSG00000107719	downstream_gene_variant	A	-	-	-	-	-
1-4	rs7161677	14	94363810	0.216784	AL132642.2	ENSG00000279593	non_coding_transcript_exon_variant	T	0.9357	0.7248	0.6925	0.8827	0.7515
1-4	rs7161677	14	94363810	0.216784	AL132642.3	ENSG00000281432	non_coding_transcript_exon_variant	T	-	-	-	-	-
1-4	rs17683751	5	133253849	0.216284	WSPAR	ENSG00000249073	downstream_gene_variant	C	-	-	-	-	-
1-4	rs12615012	2	137120582	0.216225	-	-	intergenic_variant	T	0.1415	0.4193	0.3145	0.5954	0.4867
1-4	rs1818930	12	85391419	0.215703	-	-	intergenic_variant	A	-	-	-	-	-
1-4	rs12479064	2	100046038	0.215545	REV1	ENSG00000135945	intron_variant	T	0.2489	0.2983	0.0585	0.2127	0.1217
1-4	rs10519246	15	50208508	0.21553	ATP8B4	ENSG00000104043	intron_variant	T	0.5265	0.1066	0.001	0.1362	0.1247
1-4	rs94802	6	104924823	0.215184	-	-	intergenic_variant	T	0.1097	0.6628	0.3958	0.5547	0.4949
1-4	rs11156682	14	32011210	0.214816	NUBPL	ENSG00000151413	intron_variant	C	0.2572	0.6225	0.5913	0.5934	0.4765
1-4	rs9503728	6	3762272	0.214752	-	-	intergenic_variant	A	0.5847	0.1816	0.1855	0.1839	0.2495
1-4	rs7178476	15	53163084	0.214248	-	-	intergenic_variant	G	0.5711	0.2536	0.4167	0.2107	0.41
1-4	rs4664587	2	153331400	0.213949	FMNL2	ENSG00000157827	intron_variant	C	0.447	0.4553	0.6319	0.3181	0.3926
1-4	rs10422312	19	40362573	0.213909	FCGBP	ENSG00000275395	intron_variant	G	0.9002	0.5994	0.7827	0.6441	0.7372
1-4	rs10422312	19	40362573	0.213909	FCGBP	ENSG00000281123	intron_variant	G	-	-	-	-	-
1-4	rs10507731	13	66744625	0.213897	-	-	intergenic_variant	G	0.1936	0.1988	0.0903	0.325	0.271
1-4	rs17471644	3	166679062	0.213316	-	-	intergenic_variant	C	0.0734	0.4669	0.0893	0.4831	0.4407
1-4	rs6962772	7	99081730	0.213033	ZNF789	ENSG00000198556	missense_variant	G	0.9372	0.2839	0.3393	0.165	0.3855
1-4	rs6096137	20	49489520	0.212928	BCAS4	ENSG00000124243	intron_variant	A	0.8994	0.3674	0.3333	0.2982	0.3149
1-4	rs6444589	3	167466514	0.212903	SERPINI1	ENSG00000163536	intron_variant	C	0.9236	0.3112	0.3433	0.4592	0.362
1-4	rs2036905	4	164547230	0.212707	MARCH1	ENSG00000145416	intron_variant	G	0.0809	0.2853	0.3343	0.4294	0.3006
1-4	rs7617855	3	11866819	0.212288	TAMM41	ENSG00000144559	intron_variant	T	-	-	-	-	-
1-4	rs7617855	3	11866819	0.212288	-	-	intergenic_variant	G	-	-	-	-	-
1-4	rs11694728	2	203666319	0.212216	ICA1L	ENSG00000163596	intron_variant	G	0.1536	0.3674	0.3234	0.493	0.6288
1-4	rs12191645	6	3086489	0.212216	RIPK1	ENSG00000137275	intron_variant	G	-	-	-	-	-
1-4	rs1922243	7	87143504	0.212191	ABCB1	ENSG00000085563	intron_variant	T	0.4682	0.1354	0.37	0.0527	0.0695
1-4	rs7505051	18	45001773	0.211917	MIR4527HG	ENSG00000267761	intron_variant,non_coding_transcript_variant	G	0.2163	0.781	0.7639	0.7982	0.7546
1-4	rs6593642	1	97750838	0.211898	DPYD	ENSG00000188641	intron_variant	T	0.5522	0.6254	0.6974	0.5944	0.7301
1-4	rs4684917	3	13244384	0.211708	IQSEC1	ENSG00000144711	intron_variant	C	0.9455	0.6527	0.87	0.5885	0.7157
1-5	rs10202489	2	136494186	0.419668	-	-	intergenic_variant	A	0.118	0.4467	0.3829	0.6143	0.3405
1-5	rs12615012	2	137120582	0.415531	-	-	intergenic_variant	T	0.1415	0.4193	0.3145	0.5954	0.4867
1-5	rs3757037	6	161697400	0.414285	AGPAT4	ENSG00000026652	upstream_gene_variant	G	0.7874	0.2968	0.4058	0.331	0.2618
1-5	rs10163109	15	52539673	0.395382	MYO5C	ENSG00000128833	synonymous_variant	G	-	-	-	-	-
1-5	rs7167158	15	88320634	0.384609	-	-	regulatory_region_variant	A	-	-	-	-	-
1-5	rs11174261	12	62362843	0.381157	FAM19A2	ENSG00000198673	intron_variant	T	0.2829	0.4942	0.5744	0.3917	0.6247
1-5	rs1217827	5	71261412	0.376344	-	-	intergenic_variant	G	0.9418	0.4971	0.7173	0.4722	0.6636
1-5	rs10520891	5	23458289	0.373273	AC109445.1	ENSG00000248591	downstream_gene_variant	G	0.1195	0.3415	0.2679	0.5865	0.2945
1-5	rs2873645	8	118515249	0.372198	-	-	intergenic_variant	A	0.4924	0.3314	0.2788	0.2594	0.2331
1-5	rs4237746	11	20019137	0.370286	NAV2	ENSG00000166833	intron_variant	A	0.1672	0.487	0.4157	0.5895	0.5245
1-5	rs4766451	12	111670682	0.367789	CUX2	ENSG00000111249	intron_variant	T	0.8631	0.2723	0.6071	0.2356	0.4796
1-5	rs8031580	15	51487670	0.366547	MIR4713HG	ENSG00000259240	intron_variant,non_coding_transcript_variant	A	0.8419	0.4006	0.381	0.4503	0.5143
1-5	rs10743428	12	22105568	0.359351	-	-	intergenic_variant	C	0.0938	0.3184	0.2847	0.5119	0.2945
1-5	rs7279893	21	16545528	0.359351	-	-	intergenic_variant	C	0.9206	0.4957	0.5476	0.3807	0.4121
1-5	rs9949027	18	7774830	0.358435	PTPRM	ENSG00000173482	intron_variant	C	0.6467	0.0893	0.1339	0.0328	0.047
1-5	rs7752075	6	155870828	0.356601	-	-	intergenic_variant	A	0.8434	0.6124	0.4851	0.496	0.7065
1-5	rs9530261	13	74502332	0.356225	KLF12	ENSG00000118922	intron_variant	C	0.1513	0.634	0.2123	0.5736	0.4427
1-5	rs200881	20	1771233	0.354459	-	-	intergenic_variant	A	0.2927	0.5259	0.6389	0.6083	0.5204
1-5	rs11156682	14	32011210	0.354328	NUBPL	ENSG00000151413	intron_variant	C	0.2572	0.6225	0.5913	0.5934	0.4765
1-5	rs1329189	10	129998372	0.350209	LINC01163	ENSG00000280953	intron_variant,non_coding_transcript_variant	C	0.8321	0.6354	0.5833	0.6928	0.5061
1-5	rs10239446	7	82960004	0.348757	-	-	intergenic_variant	A	0.789	0.4424	0.3552	0.2475	0.3016
1-5	rs2109112	12	3987473	0.348757	PARP11	ENSG00000111224	upstream_gene_variant	C	0.3737	0.7003	0.5893	0.6382	0.4652
1-5	rs4888608	16	77237983	0.34814	MON1B	ENSG00000103111	downstream_gene_variant	G	0.1846	0.4568	0.5794	0.675	0.5194
1-5	rs870763	2	112745481	0.34814	MERTK	ENSG00000153208	intron_variant	G	0.1248	0.1902	0.1696	0.2873	0.2301
1-5	rs2466511	17	70962463	0.346913	SLC39A11	ENSG00000133195	intron_variant	T	0.5219	0.9236	0.9048	0.9056	0.9366
1-5	rs11125883	2	61710573	0.346712	XPO1	ENSG00000082898	intron_variant	C	0.1082	0.3458	0.4187	0.3748	0.2035
1-5	rs3788374	22	24954832	0.345012	SNRPD3	ENSG00000100028	intron_variant	T	0.4153	0.7925	0.8522	0.8539	0.6053
1-5	rs10848645	12	2420244	0.344937	CACNA1C	ENSG00000151067	intron_variant	A	0.1036	0.536	0.6756	0.5328	0.4847
1-5	rs11640508	16	18116792	0.34218	AC091489.1	ENSG00000260242	intron_variant,non_coding_transcript_variant	A	0.1732	0.6873	0.7649	0.8141	0.8252
1-5	rs10181492	2	6675782	0.340481	-	-	intergenic_variant	C	0.1626	0.3127	0.0496	0.4821	0.3824
1-5	rs1555732	10	9590060	0.340481	-	-	intergenic_variant	C	0.1036	0.5043	0.5694	0.5795	0.593
1-5	rs2119888	4	100380148	0.340481	-	-	regulatory_region_variant	G	0.1203	0.4769	0.2391	0.492	0.319
1-5	rs6096154	20	49496768	0.339991	BCAS4	ENSG00000124243	downstream_gene_variant	C	0.5825	0.0706	0.0228	0.0179	0.09
1-5	rs1474558	22	35690183	0.335653	HMGXB4	ENSG00000100281	3_prime_UTR_variant	G	0.1346	0.6009	0.5248	0.6581	0.5992
1-5	rs10516034	5	167063514	0.335042	TENM2	ENSG00000145934	intron_variant	G	0.2587	0.4841	0.128	0.7863	0.4601
1-5	rs6490307	13	29089602	0.335042	-	-	intergenic_variant	G	0.27	0.6297	0.5675	0.7515	0.6738
1-5	rs36264	19	39861514	0.33499	SAMD4B	ENSG00000179134	intron_variant	C	0.829	0.134	0.0853	0.1252	0.1043
1-5	rs6073519	20	43318257	0.33444	AL139352.1	ENSG00000132832	intron_variant,non_coding_transcript_variant	G	0.1377	0.3559	0.1716	0.5696	0.2883
1-5	rs7227964	18	49582382	0.33444	-	-	intergenic_variant	A	0.1316	0.5821	0.371	0.6421	0.4949
1-5	rs4606561	12	23480328	0.333975	-	-	intergenic_variant	A	0.5356	0.7695	0.9514	0.8241	0.9325
1-5	rs7588571	2	79388587	0.333541	REG3A	ENSG00000172016	upstream_gene_variant	A	0.885	0.5447	0.3224	0.3549	0.2393
1-5	rs296736	12	50341707	0.333333	AQP2	ENSG00000167580	upstream_gene_variant	C	0.9198	0.6167	0.755	0.4612	0.818
1-5	rs11933154	4	130310751	0.33307	-	-	intergenic_variant	G	0.8132	0.5029	0.7679	0.4294	0.6135
1-5	rs1786167	18	22526976	0.33307	LINC01894	ENSG00000264345	intron_variant,non_coding_transcript_variant	A	0.7708	0.3199	0.3244	0.3429	0.272
1-5	rs11622652	14	94331816	0.332699	-	-	intergenic_variant	A	0.4198	0.5187	0.2014	0.5537	0.3967
1-5	rs11622652	14	94331816	0.332699	-	-	intergenic_variant	A	-	-	-	-	-
1-5	rs2966417	7	110157546	0.332558	AC092167.1	ENSG00000226965	intron_variant,non_coding_transcript_variant	G	0.4599	0.6844	0.8234	0.7744	0.6043
1-5	rs9859822	3	195166449	0.330721	ACAP2	ENSG00000114331	upstream_gene_variant	G	0.3548	0.3559	0.8393	0.2495	0.5378
1-5	rs10998058	10	70061336	0.327248	PBLD	ENSG00000108187	intron_variant	A	0.0991	0.2767	0.4067	0.3797	0.2464
1-5	rs2329449	7	39587912	0.327114	AC011290.1	ENSG00000227172	intron_variant,non_coding_transcript_variant	G	0.8086	0.6095	0.5794	0.5417	0.5532
1-5	rs4954411	2	137076425	0.327114	-	-	intergenic_variant	G	-	-	-	-	-
1-5	rs9518664	13	102877633	0.326827	FGF14	ENSG00000102466	intron_variant	C	0.4493	0.2522	0.4157	0.1054	0.1237
1-5	rs3828922	6	31713454	0.323158	MSH5	ENSG00000235569	intron_variant	T	-	-	-	-	-
1-5	rs3828922	6	31713454	0.323158	MSH5	ENSG00000235222	intron_variant	T	-	-	-	-	-
1-5	rs3828922	6	31713454	0.323158	MSH5	ENSG00000227314	intron_variant	T	-	-	-	-	-
1-5	rs3828922	6	31713454	0.323158	MSH5-SAPCD1	ENSG00000255152	intron_variant,NMD_transcript_variant	T	0.292	0.2767	0.1617	0.1829	0.1687
1-5	rs3828922	6	31713454	0.323158	MSH5	ENSG00000230961	intron_variant	T	-	-	-	-	-
1-5	rs3828922	6	31713454	0.323158	MSH5	ENSG00000230293	intron_variant	T	-	-	-	-	-
1-5	rs7042087	9	132602868	0.322168	USP20	ENSG00000136878	intron_variant	T	0.1142	0.3343	0.0288	0.3827	0.2413
1-5	rs9572541	13	71320179	0.322168	-	-	intergenic_variant	C	0.1528	0.6441	0.3899	0.5944	0.589
1-5	rs735854	22	36679058	0.321542	MYH9	ENSG00000100345	intron_variant	C	0.1369	0.6599	0.7758	0.6143	0.6268
1-5	rs7976582	12	104848227	0.321014	CHST11	ENSG00000171310	upstream_gene_variant	T	0.4539	0.6138	0.8323	0.6213	0.5828
1-5	rs17102282	5	144103408	0.319577	-	-	intergenic_variant	A	0.5605	0.232	0.4821	0.1203	0.3763
1-5	rs4270400	2	137340092	0.319462	-	-	intergenic_variant	A	0.382	0.8357	0.6438	0.8489	0.6922
1-5	rs7569100	2	121554317	0.319462	GLI2	ENSG00000074047	intron_variant	G	0.767	0.2161	0.0407	0.0646	0.0225
1-5	rs1478563	4	189589490	0.319403	LINC01060	ENSG00000249378	intron_variant,non_coding_transcript_variant	T	0.6104	0.4625	0.5446	0.2843	0.4632
1-5	rs2827391	21	23684556	0.319403	AP000561.1	ENSG00000226043	intron_variant,non_coding_transcript_variant	G	0.3215	0.7882	0.4494	0.7396	0.6442
1-5	rs156661	5	115260315	0.317896	-	-	intergenic_variant	C	0.5688	0.6571	0.4702	0.8022	0.6462
1-5	rs17829022	2	199639129	0.316369	AC019330.1	ENSG00000225421	upstream_gene_variant	G	0.1233	0.4582	0.376	0.4722	0.3671
1-5	rs9811119	3	167160385	0.316369	SERPINI2	ENSG00000114204	intron_variant	C	0.8238	0.3127	0.3333	0.2008	0.1094
1-5	rs1891047	6	4910650	0.315759	CDYL	ENSG00000153046	intron_variant	A	-	-	-	-	-
1-5	rs7593238	2	153670186	0.315337	-	-	regulatory_region_variant	C	0.2746	0.4222	0.7133	0.2505	0.3528
1-5	rs7786068	7	110322696	0.315164	IMMP2L	ENSG00000184903	intron_variant	C	0.3926	0.1499	0.1627	0.1899	0.363
1-5	rs10008587	4	33883366	0.314569	AC016687.2	ENSG00000250723	non_coding_transcript_exon_variant	C	0.8865	0.2651	0.3393	0.1203	0.1595
1-5	rs4607021	21	46322487	0.314569	ITGB2	ENSG00000160255	intron_variant	A	0.8979	0.6369	0.3958	0.5716	0.6728
1-5	rs11791609	9	12256453	0.312301	-	-	intergenic_variant	C	-	-	-	-	-
1-5	rs2036905	4	164547230	0.312301	MARCH1	ENSG00000145416	intron_variant	G	0.0809	0.2853	0.3343	0.4294	0.3006
1-5	rs6015097	20	56423454	0.312301	-	-	intergenic_variant	C	0.8843	0.4035	0.8819	0.171	0.456
1-5	rs7317197	13	110206643	0.312301	AL163541.1	ENSG00000285534	intron_variant,non_coding_transcript_variant	A	0.0968	0.2363	0.0506	0.328	0.1748
1-5	rs7521516	1	242057540	0.311828	EXO1	ENSG00000174371	downstream_gene_variant	C	0.0938	0.1585	0.0198	0.2555	0.2434
1-5	rs12713982	2	79448921	0.311684	CTNNA2	ENSG00000066032	intron_variant	A	-	-	-	-	-
1-5	rs17042264	2	52190388	0.310466	AC007402.1	ENSG00000231918	intron_variant,non_coding_transcript_variant	G	0.7118	0.4669	0.4563	0.338	0.4141
1-5	rs6026214	20	56936871	0.310466	RAB22A	ENSG00000124209	3_prime_UTR_variant	A	0.8048	0.4798	0.4643	0.4324	0.6503
1-5	rs6593642	1	97750838	0.309717	NA	NA	NA	NA	NA	NA	NA	NA	NA
1-5	rs1121119	3	8302786	0.30924	LMCD1-AS1	ENSG00000227110	intron_variant,non_coding_transcript_variant	G	0.7156	0.4784	0.3492	0.4414	0.4172
1-5	rs4729435	7	77090958	0.307538	GCNT1P5	ENSG00000237620	non_coding_transcript_exon_variant	G	0.73	0.6297	0.7897	0.4066	0.8047
1-5	rs9994274	4	40287396	0.307538	-	-	intergenic_variant	G	0.6891	0.2579	0.4534	0.1054	0.3006
1-5	rs10839849	11	7721870	0.307419	OVCH2	ENSG00000183378	missense_variant	A	0.5666	0.9063	0.999	0.9513	0.907
1-5	rs13256327	8	95175109	0.306645	CDH17	ENSG00000079112	intron_variant	A	0.1263	0.1859	0.0992	0.3042	0.2076
1-5	rs1341268	6	105643136	0.304405	-	-	intergenic_variant	A	0.0787	0.7262	0.6091	0.8559	0.728
1-5	rs10194786	2	9267131	0.303623	-	-	intergenic_variant	G	0.1762	0.6715	0.8393	0.7207	0.7055
1-5	rs4586175	11	124769619	0.303623	ROBO4	ENSG00000154133	upstream_gene_variant	G	0.7126	0.2176	0.3988	0.2704	0.3528
1-5	rs5749334	22	32211412	0.303402	Z82190.2	ENSG00000285404	intron_variant	C	0.826	0.7147	0.6726	0.5139	0.5644
1-5	rs10999479	10	72477232	0.301241	ADAMTS14	ENSG00000138316	intron_variant	A	-	-	-	-	-
1-5	rs17389324	2	121303240	0.301241	AC073257.2	ENSG00000237614	upstream_gene_variant	T	0.0439	0.3285	0.3978	0.4523	0.3425
1-5	rs9394495	6	38371192	0.301241	BTBD9	ENSG00000183826	intron_variant	A	0.0008	0.0029	0	0.001	0
1-5	rs13384338	2	203503612	0.301221	FAM117B	ENSG00000138439	intron_variant	C	0.3858	0.0317	0.001	0	0
1-5	rs12494397	3	7874159	0.300369	-	-	intergenic_variant	T	0.0537	0.1124	0.0794	0.173	0.1636
1-5	rs454840	14	77680624	0.300238	TMEM63C	ENSG00000165548	intron_variant	A	0.5582	0.7882	0.9018	0.7823	0.7843
1-5	rs6953643	7	29836717	0.300182	-	-	intergenic_variant	C	0.3359	0.464	0.2788	0.333	0.319
1-5	rs12552120	9	90514482	0.300107	-	-	intergenic_variant	T	0.2148	0.3703	0.1994	0.4463	0.3988
1-5	rs11660396	18	2478268	0.299494	AP005230.1	ENSG00000263745	intron_variant,non_coding_transcript_variant	G	0.0666	0.5418	0.2202	0.7167	0.5685
1-5	rs17419055	2	204454414	0.299494	-	-	intergenic_variant	A	-	-	-	-	-
1-5	rs4328106	1	173379730	0.299414	-	-	regulatory_region_variant	T	0.4357	0.4942	0.5089	0.7465	0.7249
1-5	rs2671666	17	47536521	0.298334	LINC02075	ENSG00000249497	intron_variant,non_coding_transcript_variant	C	0.7156	0.3487	0.3274	0.2217	0.3599
1-5	rs12956736	18	71068949	0.297569	-	-	intergenic_variant	C	0.2262	0.1945	0.2093	0.2316	0.2229
1-5	rs6022994	20	52779999	0.297569	CYP24A1	ENSG00000019186	intron_variant	C	0.4077	0.0216	0	0.001	0
1-5	rs6014831	20	55391326	0.297098	-	-	intergenic_variant	C	0.7428	0.4496	0.5179	0.3797	0.5256
1-5	rs16990230	4	34726596	0.296578	-	-	intergenic_variant	C	-	-	-	-	-
1-5	rs16990230	4	34726596	0.296578	-	-	intergenic_variant	C	0.5189	0.2882	0.1587	0.2217	0.2495
1-5	rs4350330	11	90401857	0.296381	DISC1FP1	ENSG00000261645	intron_variant,non_coding_transcript_variant	T	0.3646	0.1657	0.0298	0.0308	0.0838
1-5	rs7791106	7	78537682	0.296381	MAGI2	ENSG00000187391	intron_variant	T	0.5325	0.1873	0.2262	0.1044	0.1973
1-5	rs1877410	4	141227577	0.29601	SCOC-AS1	ENSG00000196951	intron_variant,non_coding_transcript_variant	C	0.7481	0.3588	0.4077	0.2863	0.4591
1-5	rs6082461	20	2210530	0.29601	-	-	intergenic_variant	C	0.3472	0.8127	0.7073	0.7932	0.8211
1-5	rs1252295	12	67424654	0.295403	AC073530.1	ENSG00000257083	downstream_gene_variant	A	0.1112	0.4712	0.7698	0.5457	0.6339
1-5	rs7189606	16	86729101	0.295149	AC009154.2	ENSG00000274478	upstream_gene_variant	A	0.5348	0.4928	0.373	0.3628	0.3272
1-5	rs7968300	12	26090132	0.294348	RASSF8-AS1	ENSG00000246695	downstream_gene_variant	C	0.3275	0.6988	0.623	0.8917	0.6718
1-5	rs214710	12	47616841	0.293342	PCED1B	ENSG00000179715	intron_variant	G	0.8419	0.3415	0.2798	0.3857	0.4652
1-5	rs2277532	15	43244699	0.293032	UBR1	ENSG00000159459	intron_variant	G	0.1044	0.7176	0.6161	0.7227	0.5849
1-5	rs7505845	18	64486484	0.293032	-	-	regulatory_region_variant	A	0.1543	0.317	0.3323	0.2316	0.2986
1-5	rs11858865	15	36907482	0.292248	C15orf41	ENSG00000186073	intron_variant	A	0.0492	0.0677	0.0327	0.1243	0.0276
1-5	rs6901216	6	33807091	0.290323	-	-	intergenic_variant	C	0.0809	0.4409	0.2143	0.3897	0.2382
1-5	rs2858729	22	32995281	0.290188	SYN3	ENSG00000185666	intron_variant	T	0.9372	0.451	0.6806	0.3221	0.5634
1-5	rs7226445	18	8355048	0.289769	PTPRM	ENSG00000173482	intron_variant	C	0.1755	0.3012	0.1607	0.332	0.2444
1-5	rs10177481	2	164506159	0.289443	FIGN	ENSG00000182263	intron_variant	C	0.059	0.6816	0.7292	0.666	0.6207
1-5	rs13027453	2	82241600	0.289443	-	-	intergenic_variant	G	0.1354	0.5245	0.5903	0.4781	0.544
1-5	rs7264200	20	22930342	0.289443	-	-	intergenic_variant	A	0.056	0.3818	0.2917	0.4433	0.3681
1-5	rs17642401	19	16455773	0.288627	-	-	intergenic_variant	G	0.2474	0.1066	0.0903	0.1849	0.137
1-5	rs13320013	3	193740233	0.2885	LINC02028	ENSG00000230102	intron_variant,non_coding_transcript_variant	C	0.8268	0.768	0.7183	0.672	0.8067
1-5	rs17630650	9	7891408	0.2885	DMAC1	ENSG00000137038	upstream_gene_variant	A	-	-	-	-	-
1-5	rs12529563	6	143875758	0.288197	PHACTR2-AS1	ENSG00000235740	non_coding_transcript_exon_variant	A	0.1248	0.1196	0.1825	0.2137	0.2996
1-5	rs6760326	2	66608972	0.288197	LINC01873	ENSG00000232164	upstream_gene_variant	A	0.9062	0.3026	0.371	0.3052	0.5787
1-5	rs9396165	6	13805189	0.288197	MCUR1	ENSG00000050393	intron_variant	C	0.1301	0.3934	0.4573	0.4891	0.5491
1-5	rs6094660	20	45941713	0.287907	ZMYND8	ENSG00000101040	intron_variant	C	0.7156	0.1556	0.1835	0.1203	0.2822
1-5	rs12499415	4	94739787	0.287745	RNA5SP164	ENSG00000252342	upstream_gene_variant	T	0.5703	0.4121	0.2103	0.4145	0.3006
1-5	rs290301	15	62694517	0.287745	TLN2	ENSG00000171914	intron_variant,non_coding_transcript_variant	C	0.4342	0.6816	0.8175	0.6889	0.7311
1-5	rs527459	9	35088142	0.287188	PIGO	ENSG00000165282	downstream_gene_variant	G	0.1097	0.6009	0.506	0.5517	0.3906
1-5	rs6730608	2	188435643	0.287188	-	-	intergenic_variant	T	0.1437	0.3372	0.1508	0.4205	0.3415
1-5	rs9627605	22	47287073	0.287184	TBC1D22A	ENSG00000054611	intron_variant	G	0.497	0.0706	0.0635	0.0467	0.182
1-5	rs6101483	20	37987478	0.286792	-	-	intergenic_variant	T	0.4773	0.0778	0.0099	0.0577	0.0286
1-5	rs6911639	6	32978178	0.28573	HLA-DOA	ENSG00000232957	upstream_gene_variant	T	-	-	-	-	-
1-5	rs6911639	6	32978178	0.28573	HLA-DOA	ENSG00000204252	upstream_gene_variant	C	0.2708	0.2334	0.2212	0.2087	0.32
1-5	rs6911639	6	32978178	0.28573	HLA-DOA	ENSG00000231558	upstream_gene_variant	C	-	-	-	-	-
1-5	rs6911639	6	32978178	0.28573	HLA-DOA	ENSG00000235744	upstream_gene_variant	C	-	-	-	-	-
1-5	rs6911639	6	32978178	0.28573	HLA-DOA	ENSG00000232962	upstream_gene_variant	C	-	-	-	-	-
1-5	rs6911639	6	32978178	0.28573	HLA-DOA	ENSG00000230141	upstream_gene_variant	C	-	-	-	-	-
1-5	rs6911639	6	32978178	0.28573	HLA-DOA	ENSG00000206292	upstream_gene_variant	C	-	-	-	-	-
1-5	rs7103876	11	81511877	0.285612	-	-	intergenic_variant	A	0.4803	0.1931	0.1677	0.2763	0.4018
1-5	rs1452515	2	126332264	0.285382	-	-	intergenic_variant	G	0.7579	0.572	0.7976	0.5954	0.6902
1-5	rs2010747	14	92837537	0.284972	SLC24A4	ENSG00000140090	intron_variant	T	0.3389	0.8617	0.9544	0.9026	0.8957
1-5	rs10036748	5	150458146	0.28428	TNIP1	ENSG00000145901	intron_variant	A	-	-	-	-	-
1-5	rs10477313	5	146233639	0.28428	PPP2R2B	ENSG00000156475	intron_variant	T	0.2678	0.2118	0.3323	0.0964	0.2699
1-6	rs7569100	2	121554317	0.386446	GLI2	ENSG00000074047	intron_variant	G	0.767	0.2161	0.0407	0.0646	0.0225
1-6	rs10202489	2	136494186	0.381768	-	-	intergenic_variant	A	0.118	0.4467	0.3829	0.6143	0.3405
1-6	rs1474558	22	35690183	0.347999	HMGXB4	ENSG00000100281	3_prime_UTR_variant	G	0.1346	0.6009	0.5248	0.6581	0.5992
1-6	rs11640508	16	18116792	0.343912	AC091489.1	ENSG00000260242	intron_variant,non_coding_transcript_variant	A	0.1732	0.6873	0.7649	0.8141	0.8252
1-6	rs10735234	1	110281941	0.34226	GSTM3	ENSG00000134202	intron_variant	A	0.8835	0.6599	0.8601	0.5547	0.7127
1-6	rs8031580	15	51487670	0.338681	MIR4713HG	ENSG00000259240	intron_variant,non_coding_transcript_variant	A	0.8419	0.4006	0.381	0.4503	0.5143
1-6	rs10239446	7	82960004	0.333687	-	-	intergenic_variant	A	0.789	0.4424	0.3552	0.2475	0.3016
1-6	rs6760326	2	66608972	0.331807	LINC01873	ENSG00000232164	upstream_gene_variant	A	0.9062	0.3026	0.371	0.3052	0.5787
1-6	rs1555732	10	9590060	0.330281	-	-	intergenic_variant	C	0.1036	0.5043	0.5694	0.5795	0.593
1-6	rs7749787	6	23556224	0.327007	-	-	intergenic_variant	G	0.9259	0.4986	0.4454	0.5467	0.6309
1-6	rs7350447	10	24588732	0.323333	KIAA1217	ENSG00000120549	intron_variant	A	0.1422	0.6023	0.3591	0.4841	0.2781
1-6	rs6956026	7	24390824	0.3209	-	-	intergenic_variant	A	0.8979	0.6859	0.8423	0.5616	0.7883
1-6	rs4237746	11	20019137	0.317396	NAV2	ENSG00000166833	intron_variant	A	0.1672	0.487	0.4157	0.5895	0.5245
1-6	rs6026214	20	56936871	0.31578	RAB22A	ENSG00000124209	3_prime_UTR_variant	A	0.8048	0.4798	0.4643	0.4324	0.6503
1-6	rs7621645	3	789427	0.314145	LINC01266	ENSG00000224957	intron_variant,non_coding_transcript_variant	T	0.6074	0.3761	0.3839	0.3579	0.4141
1-6	rs9466976	6	23905915	0.314094	-	-	intergenic_variant	C	0.6346	0.6455	0.4821	0.5348	0.4959
1-6	rs9379577	6	23775595	0.312942	-	-	intergenic_variant	A	0.1014	0.1945	0.1349	0.2495	0.1616
1-6	rs2473685	6	22979684	0.311488	AL035401.1	ENSG00000233358	intron_variant,non_coding_transcript_variant	C	0.9319	0.4885	0.3621	0.5209	0.591
1-6	rs2277532	15	43244699	0.311435	UBR1	ENSG00000159459	intron_variant	G	0.1044	0.7176	0.6161	0.7227	0.5849
1-6	rs595413	6	4069166	0.31041	FAM217A	ENSG00000145975	missense_variant	T	0.1362	0.634	0.6458	0.7406	0.7342
1-6	rs13103252	4	23572152	0.310256	AC093607.1	ENSG00000250137	intron_variant,non_coding_transcript_variant	G	0.8351	0.4971	0.3284	0.5368	0.5368
1-6	rs7279893	21	16545528	0.310056	-	-	intergenic_variant	C	0.9206	0.4957	0.5476	0.3807	0.4121
1-6	rs1033872	6	19673765	0.30943	AL022068.1	ENSG00000228412	intron_variant,non_coding_transcript_variant	A	0.8805	0.3156	0.4117	0.2565	0.3885
1-6	rs10501574	11	84566184	0.308132	DLG2	ENSG00000150672	intron_variant	C	0.3896	0.5562	0.4167	0.7962	0.7209
1-6	rs10520891	5	23458289	0.305197	AC109445.1	ENSG00000248591	downstream_gene_variant	G	0.1195	0.3415	0.2679	0.5865	0.2945
1-6	rs7588571	2	79388587	0.305046	REG3A	ENSG00000172016	upstream_gene_variant	A	0.885	0.5447	0.3224	0.3549	0.2393
1-6	rs2062850	3	7849434	0.304706	-	-	intergenic_variant	A	0.7504	0.8329	0.9871	0.7763	0.8773
1-6	rs10873913	1	77291188	0.301884	-	-	intergenic_variant	A	0.4818	0.817	0.9603	0.9543	0.9407
1-6	rs1869796	2	197118022	0.301329	HECW2	ENSG00000138411	intron_variant	C	0.1657	0.6023	0.3958	0.6909	0.5491
1-6	rs12280970	11	63739568	0.30111	COX8A	ENSG00000176340	upstream_gene_variant	G	0.4531	0.072	0.0407	0.0467	0.089
1-6	rs1217827	5	71261412	0.300642	-	-	intergenic_variant	G	0.9418	0.4971	0.7173	0.4722	0.6636
1-6	rs13427590	2	198516821	0.300092	RFTN2	ENSG00000162944	intron_variant	T	0.1573	0.3804	0.2222	0.5199	0.5235
1-6	rs6447623	4	40377691	0.298429	RNU7-74P	ENSG00000239010	downstream_gene_variant	G	0.761	0.1816	0.1488	0.1451	0.1851
1-6	rs9977355	21	16495307	0.296203	-	-	intergenic_variant	A	0.7474	0.598	0.5595	0.3489	0.3926
1-6	rs3848159	15	74460875	0.296127	AC010931.3	ENSG00000261543	intron_variant,non_coding_transcript_variant	A	0.1891	0.6023	0.4266	0.5696	0.4018
1-6	rs17829022	2	199639129	0.295097	AC019330.1	ENSG00000225421	upstream_gene_variant	G	0.1233	0.4582	0.376	0.4722	0.3671
1-6	rs10006348	4	61894078	0.29454	-	-	intergenic_variant	G	0.1135	0.3055	0.119	0.5974	0.4622
1-6	rs2172930	12	63037634	0.2932	PPM1H	ENSG00000111110	downstream_gene_variant	C	0.8442	0.4438	0.5883	0.5577	0.5849
1-6	rs6545804	2	60538609	0.292894	-	-	intergenic_variant	A	0.503	0.5245	0.7282	0.5775	0.5838
1-6	rs11156682	14	32011210	0.292505	NUBPL	ENSG00000151413	intron_variant	C	0.2572	0.6225	0.5913	0.5934	0.4765
1-6	rs17638867	17	34052513	0.292265	AP2B1	ENSG00000006125	downstream_gene_variant	T	0.0809	0.1527	0.0357	0.2087	0.2699
1-6	rs4860411	4	62229733	0.290861	ADGRL3	ENSG00000150471	intron_variant	A	0.2655	0.5807	0.5109	0.6581	0.4172
1-6	rs1936075	1	164992228	0.29053	-	-	intergenic_variant	C	-	-	-	-	-
1-6	rs10253536	7	78894075	0.287935	MAGI2	ENSG00000187391	intron_variant	C	0.4637	0.2046	0.3363	0.1421	0.1278
1-6	rs11125883	2	61710573	0.287038	XPO1	ENSG00000082898	intron_variant	C	0.1082	0.3458	0.4187	0.3748	0.2035
1-6	rs4516492	2	137055404	0.286901	-	-	intergenic_variant	A	0.1127	0.4438	0.1677	0.6213	0.5092
1-6	rs4766451	12	111670682	0.284691	CUX2	ENSG00000111249	intron_variant	T	0.8631	0.2723	0.6071	0.2356	0.4796
1-6	rs449578	6	95078646	0.284175	-	-	intergenic_variant	C	0.1505	0.732	0.5079	0.6938	0.727
1-6	rs1078734	19	39308874	0.28361	ECH1	ENSG00000104823	intron_variant	C	0.8835	0.5951	0.7788	0.4165	0.5951
1-6	rs1078734	19	39308874	0.28361	ECH1	ENSG00000282853	intron_variant	C	-	-	-	-	-
1-6	rs1035050	17	47564012	0.281409	-	-	regulatory_region_variant	C	0.0946	0.4135	0.7431	0.4095	0.4877
1-6	rs17231419	2	197127249	0.281409	HECW2	ENSG00000138411	intron_variant	T	0.0741	0.1988	0.2272	0.2744	0.0961
1-6	rs9855001	3	167243869	0.280773	WDR49	ENSG00000174776	intron_variant	C	0.8911	0.3905	0.3135	0.501	0.4335
1-6	rs6430676	2	137846562	0.280403	THSD7B	ENSG00000144229	intron_variant	C	0.466	0.1527	0.2917	0.1014	0.135
1-6	rs12479064	2	100046038	0.279749	REV1	ENSG00000135945	intron_variant	T	0.2489	0.2983	0.0585	0.2127	0.1217
1-6	rs2549515	16	79553233	0.279448	AC084064.1	ENSG00000261472	downstream_gene_variant	G	0.3154	0.9452	0.994	0.9652	0.9254
1-6	rs6744438	2	57074475	0.279388	-	-	intergenic_variant	G	0.5507	0.3703	0.1696	0.2247	0.2607
1-6	rs10998058	10	70061336	0.278769	PBLD	ENSG00000108187	intron_variant	A	0.0991	0.2767	0.4067	0.3797	0.2464
1-6	rs9529132	13	67325786	0.278737	PCDH9	ENSG00000184226	intron_variant	C	0.2277	0.5519	0.4107	0.6441	0.5266
1-6	rs7017610	8	2623635	0.278276	AC246817.1	ENSG00000253853	intron_variant,non_coding_transcript_variant	C	-	-	-	-	-
1-6	rs7017610	8	2623635	0.278276	AC246817.5	ENSG00000282661	intron_variant,non_coding_transcript_variant	C	-	-	-	-	-
1-6	rs1506826	16	76544758	0.277779	CNTNAP4	ENSG00000152910	intron_variant	C	0.0961	0.4568	0.6419	0.6988	0.5685
1-6	rs9291178	4	73586055	0.276833	-	-	intergenic_variant	C	0.2269	0.3948	0.4127	0.4583	0.3701
1-6	rs10743428	12	22105568	0.276224	-	-	intergenic_variant	C	0.0938	0.3184	0.2847	0.5119	0.2945
1-6	rs17389324	2	121303240	0.275092	AC073257.2	ENSG00000237614	upstream_gene_variant	T	0.0439	0.3285	0.3978	0.4523	0.3425
1-6	rs7170947	15	50399672	0.274551	ATP8B4	ENSG00000104043	intron_variant	C	0.1089	0.3026	0.2708	0.493	0.5072
1-6	rs6044055	20	16500093	0.273327	KIF16B	ENSG00000089177	intron_variant	C	0.0537	0.2579	0.377	0.2744	0.2648
1-6	rs7562663	2	74676141	0.272763	-	-	regulatory_region_variant	A	0.8147	0.3156	0.8194	0.1392	0.3333
1-6	rs2593756	11	45768401	0.272683	AC044839.2	ENSG00000255226	downstream_gene_variant	G	0.8548	0.4798	0.6389	0.338	0.4632
1-6	rs17384657	10	24621080	0.272097	KIAA1217	ENSG00000120549	intron_variant	A	0.0666	0.5259	0.0794	0.492	0.3262
1-6	rs536811	1	76719571	0.271001	ST6GALNAC3	ENSG00000184005	intron_variant	A	0.1067	0.1254	0.0516	0.2097	0.0777
1-6	rs3757037	6	161697400	0.270729	AGPAT4	ENSG00000026652	upstream_gene_variant	G	0.7874	0.2968	0.4058	0.331	0.2618
1-6	rs10197919	2	112924973	0.270702	FBLN7	ENSG00000144152	intron_variant	A	0.0923	0.3026	0.2192	0.4195	0.2761
1-6	rs2964755	5	6235302	0.270534	-	-	intergenic_variant	G	-	-	-	-	-
1-6	rs7961483	12	10230460	0.270453	CLEC1A	ENSG00000150048	intron_variant	A	-	-	-	-	-
1-6	rs17802226	18	65956695	0.270177	-	-	intergenic_variant	G	0.1853	0.4914	0.3036	0.5417	0.5961
1-6	rs10507731	13	66744625	0.269868	-	-	intergenic_variant	G	0.1936	0.1988	0.0903	0.325	0.271
1-6	rs7160605	14	92993336	0.269167	RIN3	ENSG00000100599	intron_variant	C	0.7103	0.1686	0.2083	0.0994	0.227
1-6	rs13400448	2	57135651	0.26891	-	-	intergenic_variant	T	0.4599	0.3473	0.506	0.163	0.2229
1-6	rs242302	21	28843274	0.268529	-	-	intergenic_variant	A	-	-	-	-	-
1-6	rs4762615	12	96139178	0.268058	NTN4	ENSG00000074527	intron_variant	T	0.2156	0.4395	0.4216	0.6163	0.6207
1-6	rs2858729	22	32995281	0.268016	SYN3	ENSG00000185666	intron_variant	T	0.9372	0.451	0.6806	0.3221	0.5634
1-6	rs4396297	11	69061310	0.267453	MYEOV	ENSG00000172927	upstream_gene_variant	A	-	-	-	-	-
1-6	rs2830201	21	27777822	0.267338	CYYR1-AS1	ENSG00000197934	upstream_gene_variant	C	0.6225	0.3228	0.5179	0.0994	0.2863
1-6	rs854469	17	34389361	0.267338	CCL18	ENSG00000275385	upstream_gene_variant	G	0.6437	0.3271	0.1052	0.1441	0.2393
1-6	rs854469	17	34389361	0.267338	CCL18	ENSG00000278167	upstream_gene_variant	A	-	-	-	-	-
1-6	rs854469	17	34389361	0.267338	CCL18	ENSG00000278006	upstream_gene_variant	G	-	-	-	-	-
1-6	rs4591517	3	23143047	0.266888	-	-	intergenic_variant	T	0.8094	0.4669	0.1984	0.2813	0.4632
1-6	rs7611835	3	81270263	0.266487	-	-	intergenic_variant	T	0.0688	0.3141	0.1369	0.5209	0.4325
1-6	rs6024558	20	54569075	0.265502	CBLN4	ENSG00000054803	downstream_gene_variant	A	0.907	0.2205	0.4831	0.2097	0.3569
1-6	rs855823	1	64361960	0.265472	ROR1	ENSG00000185483	intron_variant	T	0.5893	0.902	0.994	0.9125	0.9141
1-6	rs13078747	3	53573517	0.265341	CACNA1D	ENSG00000157388	intron_variant	C	0.18	0.3588	0.1875	0.5099	0.3885
1-6	rs11634042	15	79105350	0.264668	ADAMTS7	ENSG00000136378	upstream_gene_variant	T	0.1589	0.2997	0.1468	0.4245	0.3262
1-6	rs11660396	18	2478268	0.26398	AP005230.1	ENSG00000263745	intron_variant,non_coding_transcript_variant	G	0.0666	0.5418	0.2202	0.7167	0.5685
1-6	rs11214684	11	113515898	0.263974	-	-	intergenic_variant	A	-	-	-	-	-
1-6	rs2876410	20	15554753	0.263713	MACROD2	ENSG00000172264	intron_variant	G	0.0696	0.6744	0.6002	0.7823	0.4755
1-6	rs2158815	2	75953851	0.263286	-	-	intergenic_variant	C	-	-	-	-	-
1-6	rs1341268	6	105643136	0.262698	-	-	intergenic_variant	A	0.0787	0.7262	0.6091	0.8559	0.728
1-6	rs6956681	7	39733688	0.262659	RALA	ENSG00000006451	intron_variant	C	0.9365	0.7262	0.5337	0.6282	0.638
1-6	rs8014956	14	20687978	0.262659	OR11H6	ENSG00000176219	upstream_gene_variant	T	0.9213	0.4654	0.4643	0.5905	0.6493
1-6	rs13274646	8	130260946	0.262379	AC103833.1	ENSG00000253225	upstream_gene_variant	T	0.2481	0.196	0.2827	0.3847	0.3282
1-6	rs234427	6	4629654	0.26128	-	-	regulatory_region_variant	C	0.8275	0.1671	0.1518	0.1302	0.1145
1-6	rs2327891	6	138754323	0.261011	NHSL1	ENSG00000135540	missense_variant	C	-	-	-	-	-
1-6	rs17339916	4	162424868	0.260827	FSTL5	ENSG00000168843	intron_variant	C	0.1301	0.2406	0.2063	0.3817	0.0757
1-6	rs951449	4	7206401	0.260496	SORCS2	ENSG00000184985	intron_variant	C	0.8321	0.5965	0.9306	0.4553	0.5849
1-6	rs13080340	3	94867122	0.260468	LINC00879	ENSG00000239589	intron_variant,non_coding_transcript_variant	A	0.1324	0.6441	0.4812	0.4712	0.3548
1-6	rs652365	11	92188498	0.260063	FAT3	ENSG00000165323	intron_variant	C	0.171	0.8213	0.7808	0.83	0.7924
1-6	rs12713982	2	79448921	0.259255	CTNNA2	ENSG00000066032	intron_variant	A	-	-	-	-	-
1-6	rs6480383	10	70890482	0.259231	VPS26A	ENSG00000122958	intron_variant	G	-	-	-	-	-
1-6	rs12987658	2	66815660	0.25922	LINC01798	ENSG00000232046	intron_variant,non_coding_transcript_variant	C	0.0862	0.4539	0.2143	0.5755	0.409
1-6	rs587276	1	18193604	0.259041	NA	NA	NA	NA	NA	NA	NA	NA	NA
1-6	rs10233541	7	31030833	0.258975	GHRHR	ENSG00000106128	intron_variant,non_coding_transcript_variant	C	0.9123	0.1945	0.1855	0.2485	0.3814
1-6	rs255628	5	122607023	0.258745	-	-	intergenic_variant	T	0.7663	0.7262	0.8621	0.67	0.7648
1-6	rs10828624	10	24595983	0.257888	KIAA1217	ENSG00000120549	intron_variant	T	0.4932	0.0879	0.3562	0.0835	0.4284
1-6	rs8047238	16	82459672	0.257607	-	-	intergenic_variant	A	0.6679	0.1671	0.0774	0.1302	0.2301
1-6	rs2832438	21	31137937	0.256412	GRIK1	ENSG00000171189	intron_variant	C	0.4629	0.1066	0.1627	0.1074	0.136
1-6	rs955760	10	97123885	0.256255	SORBS1	ENSG00000095637	intron_variant	A	0.6876	0.6844	0.3234	0.5795	0.638
1-6	rs6435232	2	205225459	0.256089	-	-	intergenic_variant	G	0.851	0.3429	0.2996	0.508	0.3364
1-6	rs7957392	12	43252719	0.255973	-	-	intergenic_variant	A	0.5204	0.2896	0.125	0.0984	0.1339
1-6	rs265569	12	58527339	0.25563	-	-	intergenic_variant	C	0.8873	0.464	0.3373	0.4821	0.5317
1-6	rs12038742	1	188622706	0.255474	-	-	intergenic_variant	G	0.2292	0.8732	0.8284	0.8777	0.865
1-6	rs10999479	10	72477232	0.255443	ADAMTS14	ENSG00000138316	intron_variant	A	-	-	-	-	-
1-6	rs7075720	10	70995288	0.255334	HKDC1	ENSG00000156510	intron_variant	C	0.7254	0.4726	0.7361	0.4145	0.4785
1-6	rs11858865	15	36907482	0.255214	C15orf41	ENSG00000186073	intron_variant	A	0.0492	0.0677	0.0327	0.1243	0.0276
1-6	rs10039206	5	55988778	0.254946	-	-	regulatory_region_variant	C	0.2239	0.7075	0.5089	0.7674	0.6902
1-6	rs7158609	14	28993222	0.254905	-	-	intergenic_variant	T	0.6747	0.2435	0.1796	0.3191	0.5562
1-6	rs6557316	6	154093266	0.254872	-	-	intergenic_variant	A	0.7065	0.3242	0.4871	0.3777	0.3333
1-6	rs6471767	8	59996064	0.254353	TOX	ENSG00000198846	intron_variant	G	0.8169	0.3401	0.2272	0.16	0.1268
1-6	rs17419055	2	204454414	0.253641	-	-	intergenic_variant	A	-	-	-	-	-
1-6	rs1533077	16	84044566	0.253402	SLC38A8	ENSG00000166558	intron_variant	A	0.5688	0.1138	0.0843	0.1362	0.1094
1-6	rs9610308	22	35915388	0.252932	-	-	intergenic_variant	C	0.1899	0.4755	0.5188	0.5755	0.5031
1-6	rs4779046	15	83342772	0.252877	AP3B2	ENSG00000103723	intron_variant	G	0.9433	0.8329	0.8085	0.7266	0.5849
1-6	rs1809119	2	174525929	0.252795	-	-	intergenic_variant	A	0.118	0.7752	0.381	0.8062	0.5736
1-6	rs1874864	3	97712289	0.25274	GABRR3	ENSG00000183185	intron_variant	C	0.1112	0.379	0.4821	0.498	0.3937
1-6	rs13026866	2	181045656	0.252529	-	-	intergenic_variant	A	-	-	-	-	-
1-6	rs7099961	10	69327864	0.252476	CTNNA3	ENSG00000183230	intron_variant	T	0.5015	0.0937	0.0069	0.0974	0.1503
1-6	rs3934732	8	49093365	0.252147	-	-	intergenic_variant	G	0.4107	0.7147	0.7073	0.8688	0.6728
1-6	rs296736	12	50341707	0.251771	AQP2	ENSG00000167580	upstream_gene_variant	C	0.9198	0.6167	0.755	0.4612	0.818
1-6	rs36264	19	39861514	0.251711	SAMD4B	ENSG00000179134	intron_variant	C	0.829	0.134	0.0853	0.1252	0.1043
1-6	rs10999409	10	72332440	0.251651	PALD1	ENSG00000107719	downstream_gene_variant	A	-	-	-	-	-
1-6	rs2717046	2	58041936	0.251618	-	-	intergenic_variant	T	0.0998	0.3689	0.3383	0.3668	0.3569
1-6	rs11062288	12	2741794	0.251583	CACNA1C	ENSG00000151067	intron_variant	T	0.2277	0.6859	0.6974	0.7306	0.6503
1-6	rs2036905	4	164547230	0.251485	MARCH1	ENSG00000145416	intron_variant	G	0.0809	0.2853	0.3343	0.4294	0.3006
1-7	rs10202489	2	136494186	0.38651	-	-	intergenic_variant	A	0.118	0.4467	0.3829	0.6143	0.3405
1-7	rs2873645	8	118515249	0.384008	-	-	intergenic_variant	A	0.4924	0.3314	0.2788	0.2594	0.2331
1-7	rs6447623	4	40377691	0.380933	RNU7-74P	ENSG00000239010	downstream_gene_variant	G	0.761	0.1816	0.1488	0.1451	0.1851
1-7	rs11640508	16	18116792	0.366344	AC091489.1	ENSG00000260242	intron_variant,non_coding_transcript_variant	A	0.1732	0.6873	0.7649	0.8141	0.8252
1-7	rs13103252	4	23572152	0.361549	AC093607.1	ENSG00000250137	intron_variant,non_coding_transcript_variant	G	0.8351	0.4971	0.3284	0.5368	0.5368
1-7	rs7569100	2	121554317	0.360076	GLI2	ENSG00000074047	intron_variant	G	0.767	0.2161	0.0407	0.0646	0.0225
1-7	rs6026214	20	56936871	0.35877	RAB22A	ENSG00000124209	3_prime_UTR_variant	A	0.8048	0.4798	0.4643	0.4324	0.6503
1-7	rs8031580	15	51487670	0.35877	MIR4713HG	ENSG00000259240	intron_variant,non_coding_transcript_variant	A	0.8419	0.4006	0.381	0.4503	0.5143
1-7	rs11125883	2	61710573	0.355145	XPO1	ENSG00000082898	intron_variant	C	0.1082	0.3458	0.4187	0.3748	0.2035
1-7	rs10873913	1	77291188	0.348851	-	-	intergenic_variant	A	0.4818	0.817	0.9603	0.9543	0.9407
1-7	rs6956026	7	24390824	0.342017	-	-	intergenic_variant	A	0.8979	0.6859	0.8423	0.5616	0.7883
1-7	rs1474558	22	35690183	0.341281	HMGXB4	ENSG00000100281	3_prime_UTR_variant	G	0.1346	0.6009	0.5248	0.6581	0.5992
1-7	rs2593756	11	45768401	0.332406	AC044839.2	ENSG00000255226	downstream_gene_variant	G	0.8548	0.4798	0.6389	0.338	0.4632
1-7	rs10006348	4	61894078	0.326346	-	-	intergenic_variant	G	0.1135	0.3055	0.119	0.5974	0.4622
1-7	rs4762615	12	96139178	0.325975	NTN4	ENSG00000074527	intron_variant	T	0.2156	0.4395	0.4216	0.6163	0.6207
1-7	rs4812866	20	43425466	0.325093	RIMS4	ENSG00000101098	intron_variant	C	-	-	-	-	-
1-7	rs10735234	1	110281941	0.321199	GSTM3	ENSG00000134202	intron_variant	A	0.8835	0.6599	0.8601	0.5547	0.7127
1-7	rs1341268	6	105643136	0.320682	-	-	intergenic_variant	A	0.0787	0.7262	0.6091	0.8559	0.728
1-7	rs8047238	16	82459672	0.320563	-	-	intergenic_variant	A	0.6679	0.1671	0.0774	0.1302	0.2301
1-7	rs2473685	6	22979684	0.320313	AL035401.1	ENSG00000233358	intron_variant,non_coding_transcript_variant	C	0.9319	0.4885	0.3621	0.5209	0.591
1-7	rs13427590	2	198516821	0.32019	RFTN2	ENSG00000162944	intron_variant	T	0.1573	0.3804	0.2222	0.5199	0.5235
1-7	rs10197919	2	112924973	0.319159	FBLN7	ENSG00000144152	intron_variant	A	0.0923	0.3026	0.2192	0.4195	0.2761
1-7	rs12280970	11	63739568	0.318251	COX8A	ENSG00000176340	upstream_gene_variant	G	0.4531	0.072	0.0407	0.0467	0.089
1-7	rs10848645	12	2420244	0.317979	CACNA1C	ENSG00000151067	intron_variant	A	0.1036	0.536	0.6756	0.5328	0.4847
1-7	rs9379577	6	23775595	0.317979	-	-	intergenic_variant	A	0.1014	0.1945	0.1349	0.2495	0.1616
1-7	rs17829022	2	199639129	0.316553	AC019330.1	ENSG00000225421	upstream_gene_variant	G	0.1233	0.4582	0.376	0.4722	0.3671
1-7	rs595413	6	4069166	0.316463	FAM217A	ENSG00000145975	missense_variant	T	0.1362	0.634	0.6458	0.7406	0.7342
1-7	rs7621645	3	789427	0.313066	LINC01266	ENSG00000224957	intron_variant,non_coding_transcript_variant	T	0.6074	0.3761	0.3839	0.3579	0.4141
1-7	rs735854	22	36679058	0.313064	MYH9	ENSG00000100345	intron_variant	C	0.1369	0.6599	0.7758	0.6143	0.6268
1-7	rs36264	19	39861514	0.312696	SAMD4B	ENSG00000179134	intron_variant	C	0.829	0.134	0.0853	0.1252	0.1043
1-7	rs6693806	1	74861767	0.311293	TNNI3K	ENSG00000116783	intron_variant	A	0.1006	0.7363	0.8075	0.7396	0.7301
1-7	rs4396297	11	69061310	0.309037	MYEOV	ENSG00000172927	upstream_gene_variant	A	-	-	-	-	-
1-7	rs4766451	12	111670682	0.30863	CUX2	ENSG00000111249	intron_variant	T	0.8631	0.2723	0.6071	0.2356	0.4796
1-7	rs10520891	5	23458289	0.308602	AC109445.1	ENSG00000248591	downstream_gene_variant	G	0.1195	0.3415	0.2679	0.5865	0.2945
1-7	rs7350447	10	24588732	0.30849	KIAA1217	ENSG00000120549	intron_variant	A	0.1422	0.6023	0.3591	0.4841	0.2781
1-7	rs855823	1	64361960	0.308454	NA	NA	NA	NA	NA	NA	NA	NA	NA
1-7	rs2172930	12	63037634	0.307761	PPM1H	ENSG00000111110	downstream_gene_variant	C	0.8442	0.4438	0.5883	0.5577	0.5849
1-7	rs1217827	5	71261412	0.307074	-	-	intergenic_variant	G	0.9418	0.4971	0.7173	0.4722	0.6636
1-7	rs10239446	7	82960004	0.303659	-	-	intergenic_variant	A	0.789	0.4424	0.3552	0.2475	0.3016
1-7	rs7279893	21	16545528	0.303537	-	-	intergenic_variant	C	0.9206	0.4957	0.5476	0.3807	0.4121
1-7	rs7226445	18	8355048	0.300148	PTPRM	ENSG00000173482	intron_variant	C	0.1755	0.3012	0.1607	0.332	0.2444
1-7	rs6545804	2	60538609	0.298788	-	-	intergenic_variant	A	0.503	0.5245	0.7282	0.5775	0.5838
1-7	rs9855001	3	167243869	0.298296	WDR49	ENSG00000174776	intron_variant	C	0.8911	0.3905	0.3135	0.501	0.4335
1-7	rs7749787	6	23556224	0.298037	-	-	intergenic_variant	G	0.9259	0.4986	0.4454	0.5467	0.6309
1-7	rs6752189	2	164149690	0.297378	RNU6-627P	ENSG00000200902	downstream_gene_variant	T	0.2829	0.147	0.4117	0.1541	0.1411
1-7	rs9530261	13	74502332	0.297318	KLF12	ENSG00000118922	intron_variant	C	0.1513	0.634	0.2123	0.5736	0.4427
1-7	rs207417	2	31540926	0.295191	-	-	regulatory_region_variant	C	0.2005	0.6873	0.9177	0.6044	0.7157
1-7	rs6024558	20	54569075	0.295159	CBLN4	ENSG00000054803	downstream_gene_variant	A	0.907	0.2205	0.4831	0.2097	0.3569
1-7	rs7562663	2	74676141	0.293709	-	-	regulatory_region_variant	A	0.8147	0.3156	0.8194	0.1392	0.3333
1-7	rs17419055	2	204454414	0.293691	-	-	intergenic_variant	A	-	-	-	-	-
1-7	rs1869796	2	197118022	0.293603	HECW2	ENSG00000138411	intron_variant	C	0.1657	0.6023	0.3958	0.6909	0.5491
1-7	rs7911945	10	118481120	0.293603	HSPA12A	ENSG00000165868	intron_variant	A	0.1672	0.5331	0.2381	0.6958	0.7147
1-7	rs10998058	10	70061336	0.29357	PBLD	ENSG00000108187	intron_variant	A	0.0991	0.2767	0.4067	0.3797	0.2464
1-7	rs8014956	14	20687978	0.291252	OR11H6	ENSG00000176219	upstream_gene_variant	T	0.9213	0.4654	0.4643	0.5905	0.6493
1-7	rs7961483	12	10230460	0.291144	CLEC1A	ENSG00000150048	intron_variant	A	-	-	-	-	-
1-7	rs7042087	9	132602868	0.291017	USP20	ENSG00000136878	intron_variant	T	0.1142	0.3343	0.0288	0.3827	0.2413
1-7	rs2830201	21	27777822	0.290636	CYYR1-AS1	ENSG00000197934	upstream_gene_variant	C	0.6225	0.3228	0.5179	0.0994	0.2863
1-7	rs255628	5	122607023	0.290002	-	-	intergenic_variant	T	0.7663	0.7262	0.8621	0.67	0.7648
1-7	rs11078265	17	14584449	0.289911	-	-	intergenic_variant	G	0.8411	0.4841	0.7242	0.4563	0.4785
1-7	rs3757037	6	161697400	0.289614	AGPAT4	ENSG00000026652	upstream_gene_variant	G	0.7874	0.2968	0.4058	0.331	0.2618
1-7	rs7645395	3	64351872	0.28948	PRICKLE2	ENSG00000163637	intron_variant	C	0.851	0.4323	0.755	0.1899	0.2924
1-7	rs1078734	19	39308874	0.289312	ECH1	ENSG00000282853	intron_variant	C	-	-	-	-	-
1-7	rs1078734	19	39308874	0.289312	ECH1	ENSG00000104823	intron_variant	C	0.8835	0.5951	0.7788	0.4165	0.5951
1-7	rs9302101	15	39595684	0.287994	AC013652.2	ENSG00000259447	downstream_gene_variant	A	0.7239	0.1499	0.0704	0.1362	0.181
1-7	rs10743428	12	22105568	0.286908	-	-	intergenic_variant	C	0.0938	0.3184	0.2847	0.5119	0.2945
1-7	rs12513817	5	68581717	0.286908	CCDC125	ENSG00000277868	intron_variant	A	-	-	-	-	-
1-7	rs12513817	5	68581717	0.286908	CCDC125	ENSG00000183323	intron_variant	C	0.8797	0.7032	0.7133	0.5507	0.7168
1-7	rs1936075	1	164992228	0.286655	-	-	intergenic_variant	C	-	-	-	-	-
1-7	rs7601712	2	65265995	0.285751	LINC02576	ENSG00000232613	intron_variant,non_coding_transcript_variant	A	-	-	-	-	-
1-7	rs570677	10	80622356	0.285663	-	-	intergenic_variant	T	0.8601	0.3372	0.6478	0.2684	0.5798
1-7	rs10253536	7	78894075	0.284848	MAGI2	ENSG00000187391	intron_variant	C	0.4637	0.2046	0.3363	0.1421	0.1278
1-7	rs11858865	15	36907482	0.284735	C15orf41	ENSG00000186073	intron_variant	A	0.0492	0.0677	0.0327	0.1243	0.0276
1-7	rs7299315	12	51776494	0.283807	GALNT6	ENSG00000139629	intron_variant	C	0.1021	0.5202	0.1766	0.666	0.4959
1-7	rs955760	10	97123885	0.283714	SORBS1	ENSG00000095637	intron_variant	A	0.6876	0.6844	0.3234	0.5795	0.638
1-7	rs10214949	7	79048593	0.283591	MAGI2	ENSG00000187391	intron_variant	G	0.5197	0.1037	0.2212	0.1392	0.1554
1-7	rs10828624	10	24595983	0.283591	KIAA1217	ENSG00000120549	intron_variant	T	0.4932	0.0879	0.3562	0.0835	0.4284
1-7	rs705532	1	64508126	0.283542	ROR1	ENSG00000185483	intron_variant	G	0.407	0.8415	0.9216	0.8002	0.7771
1-7	rs4237746	11	20019137	0.283371	NAV2	ENSG00000166833	intron_variant	A	0.1672	0.487	0.4157	0.5895	0.5245
1-7	rs4684917	3	13244384	0.283059	IQSEC1	ENSG00000144711	intron_variant	C	0.9455	0.6527	0.87	0.5885	0.7157
1-7	rs527459	9	35088142	0.282831	PIGO	ENSG00000165282	downstream_gene_variant	G	0.1097	0.6009	0.506	0.5517	0.3906
1-7	rs7307400	12	121925468	0.282229	KDM2B	ENSG00000089094	intron_variant	G	0.5991	0.0793	0.2272	0.0815	0.1554
1-7	rs2062850	3	7849434	0.281792	-	-	intergenic_variant	A	0.7504	0.8329	0.9871	0.7763	0.8773
1-7	rs6931341	6	112603809	0.280817	AL365214.3	ENSG00000281613	intron_variant	T	0.6082	0.4928	0.7292	0.34	0.4162
1-7	rs2467857	15	45709931	0.280385	SPATA5L1	ENSG00000171763	intron_variant	A	0.5923	0.0504	0.0079	0.002	0.0706
1-7	rs10233541	7	31030833	0.280081	GHRHR	ENSG00000106128	intron_variant,non_coding_transcript_variant	C	0.9123	0.1945	0.1855	0.2485	0.3814
1-7	rs12297774	12	13457440	0.27967	-	-	intergenic_variant	A	0.112	0.3098	0.2232	0.4225	0.3906
1-7	rs9977355	21	16495307	0.278756	-	-	intergenic_variant	A	0.7474	0.598	0.5595	0.3489	0.3926
1-7	rs6029516	20	39636663	0.278302	-	-	regulatory_region_variant	T	0.9334	0.6037	0.7698	0.4215	0.5583
1-7	rs17384657	10	24621080	0.276775	KIAA1217	ENSG00000120549	intron_variant	A	0.0666	0.5259	0.0794	0.492	0.3262
1-7	rs2858729	22	32995281	0.276775	SYN3	ENSG00000185666	intron_variant	T	0.9372	0.451	0.6806	0.3221	0.5634
1-7	rs11660396	18	2478268	0.276666	AP005230.1	ENSG00000263745	intron_variant,non_coding_transcript_variant	G	0.0666	0.5418	0.2202	0.7167	0.5685
1-7	rs9611497	22	41507400	0.275999	EP300	ENSG00000100393	intron_variant	G	0.4312	0.7637	0.8185	0.6352	0.7209
1-7	rs2277532	15	43244699	0.275566	UBR1	ENSG00000159459	intron_variant	G	0.1044	0.7176	0.6161	0.7227	0.5849
1-7	rs6044055	20	16500093	0.275524	KIF16B	ENSG00000089177	intron_variant	C	0.0537	0.2579	0.377	0.2744	0.2648
1-7	rs12987658	2	66815660	0.27551	LINC01798	ENSG00000232046	intron_variant,non_coding_transcript_variant	C	0.0862	0.4539	0.2143	0.5755	0.409
1-7	rs11634042	15	79105350	0.275377	ADAMTS7	ENSG00000136378	upstream_gene_variant	T	0.1589	0.2997	0.1468	0.4245	0.3262
1-7	rs7015648	8	14873709	0.274791	SGCZ	ENSG00000185053	intron_variant	A	0.6415	0.2522	0.3532	0.1153	0.2485
1-7	rs7588571	2	79388587	0.274262	REG3A	ENSG00000172016	upstream_gene_variant	A	0.885	0.5447	0.3224	0.3549	0.2393
1-7	rs10036748	5	150458146	0.274255	TNIP1	ENSG00000145901	intron_variant	A	-	-	-	-	-
1-7	rs11673918	2	113785202	0.274255	IL36B	ENSG00000136696	intron_variant	A	0.1536	0.5706	0.7202	0.5676	0.6953
1-7	rs1538913	20	45653969	0.274139	EYA2	ENSG00000064655	intron_variant	G	0.3003	0.6326	0.6101	0.8241	0.7883
1-7	rs6544906	2	46863872	0.273824	-	-	intergenic_variant	C	0.7806	0.4856	0.1815	0.4254	0.4918
1-7	rs6430676	2	137846562	0.273703	THSD7B	ENSG00000144229	intron_variant	C	0.466	0.1527	0.2917	0.1014	0.135
1-7	rs1438628	2	5643937	0.273593	-	-	intergenic_variant	G	0.0711	0.719	0.6548	0.5984	0.4785
1-7	rs12466217	2	190423147	0.273441	SLC40A1	ENSG00000138449	downstream_gene_variant	A	0	0.0014	0	0.002	0.001
1-7	rs10848951	12	3996234	0.270913	AC005842.1	ENSG00000256862	intron_variant,non_coding_transcript_variant	C	0.0726	0.245	0.121	0.4175	0.1268
1-7	rs1809119	2	174525929	0.27079	-	-	intergenic_variant	A	0.118	0.7752	0.381	0.8062	0.5736
1-7	rs2119888	4	100380148	0.27079	-	-	regulatory_region_variant	G	0.1203	0.4769	0.2391	0.492	0.319
1-7	rs4075591	7	7059936	0.270362	-	-	intergenic_variant	C	0.1225	0.5893	0.7163	0.6879	0.6697
1-7	rs17592839	15	36046826	0.270192	DPH6-DT	ENSG00000248079	intron_variant,non_coding_transcript_variant	C	0.1399	0.1527	0.004	0.2366	0.137
1-7	rs9610308	22	35915388	0.270192	-	-	intergenic_variant	C	0.1899	0.4755	0.5188	0.5755	0.5031
1-7	rs6760504	2	107677369	0.269998	-	-	intergenic_variant	G	0.3903	0.562	0.5982	0.5586	0.6769
1-7	rs7713482	5	4678192	0.269503	AC106799.2	ENSG00000248973	intron_variant,non_coding_transcript_variant	A	0.0484	0.4841	0.4435	0.5726	0.4806
1-7	rs4606561	12	23480328	0.268634	-	-	intergenic_variant	A	0.5356	0.7695	0.9514	0.8241	0.9325
1-7	rs854469	17	34389361	0.268397	CCL18	ENSG00000275385	upstream_gene_variant	G	0.6437	0.3271	0.1052	0.1441	0.2393
1-7	rs854469	17	34389361	0.268397	CCL18	ENSG00000278006	upstream_gene_variant	G	-	-	-	-	-
1-7	rs854469	17	34389361	0.268397	CCL18	ENSG00000278167	upstream_gene_variant	A	-	-	-	-	-
1-7	rs17329188	2	60331164	0.26831	AC007100.1	ENSG00000271955	upstream_gene_variant	G	0.1793	0.2378	0.2252	0.2704	0.2014
1-7	rs7791106	7	78537682	0.268038	MAGI2	ENSG00000187391	intron_variant	T	0.5325	0.1873	0.2262	0.1044	0.1973
1-7	rs13388095	2	153286715	0.267619	FMNL2	ENSG00000157827	intron_variant	G	0.2943	0.1455	0.0536	0.1948	0.0859
1-7	rs8000301	13	80127474	0.267397	NDFIP2	ENSG00000102471	3_prime_UTR_variant	C	0.3154	0.1138	0.003	0.163	0.1411
1-7	rs951449	4	7206401	0.266524	SORCS2	ENSG00000184985	intron_variant	C	0.8321	0.5965	0.9306	0.4553	0.5849
1-7	rs4855944	3	117108152	0.266125	-	-	intergenic_variant	C	0.643	0.9625	1	0.999	0.998
1-7	rs437555	3	6874819	0.265396	GRM7	ENSG00000196277	intron_variant	G	0.8956	0.572	0.6448	0.5915	0.3814
1-7	rs2159602	12	5385379	0.264296	-	-	intergenic_variant	C	0.1097	0.7046	0.7341	0.6402	0.6145
1-7	rs10242455	7	99240179	0.263891	AC005020.1	ENSG00000224448	upstream_gene_variant	G	0.851	0.2075	0.2986	0.0567	0.3364
1-7	rs16946635	15	45951471	0.263718	SQOR	ENSG00000137767	intron_variant	C	0.6165	0.4597	0.5476	0.2853	0.4233
1-7	rs6031237	20	42551920	0.263661	TOX2	ENSG00000124191	intron_variant	G	0.3003	0.5807	0.8046	0.7565	0.7434
1-7	rs4860411	4	62229733	0.263631	ADGRL3	ENSG00000150471	intron_variant	A	0.2655	0.5807	0.5109	0.6581	0.4172
1-7	rs8088726	18	31832631	0.263631	-	-	intergenic_variant	A	0.6868	0.3256	0.3333	0.2873	0.3354
1-7	rs865991	12	117872093	0.263631	NOS1	ENSG00000089250	intron_variant,non_coding_transcript_variant	G	0.7337	0.6859	0.7004	0.4722	0.7679
1-7	rs1555732	10	9590060	0.262921	-	-	intergenic_variant	C	0.1036	0.5043	0.5694	0.5795	0.593
1-7	rs13080340	3	94867122	0.262834	LINC00879	ENSG00000239589	intron_variant,non_coding_transcript_variant	A	0.1324	0.6441	0.4812	0.4712	0.3548
1-7	rs7611835	3	81270263	0.262588	-	-	intergenic_variant	T	0.0688	0.3141	0.1369	0.5209	0.4325
1-7	rs4549098	2	111463391	0.262578	AC114776.1	ENSG00000235881	downstream_gene_variant	T	0.6868	0.2695	0.3651	0.2028	0.2137
1-7	rs4954411	2	137076425	0.26159	-	-	intergenic_variant	G	-	-	-	-	-
1-7	rs4658504	1	243041047	0.261237	AL445675.1	ENSG00000270818	downstream_gene_variant	C	0.8926	0.6888	0.8948	0.5885	0.8926
1-7	rs1818930	12	85391419	0.260868	-	-	intergenic_variant	A	-	-	-	-	-
1-7	rs2327891	6	138754323	0.260868	NHSL1	ENSG00000135540	missense_variant	C	-	-	-	-	-
1-7	rs7160605	14	92993336	0.260845	RIN3	ENSG00000100599	intron_variant	C	0.7103	0.1686	0.2083	0.0994	0.227
1-7	rs7178476	15	53163084	0.260563	-	-	intergenic_variant	G	0.5711	0.2536	0.4167	0.2107	0.41
1-7	rs11811599	1	247366435	0.260416	AL390728.4	ENSG00000227671	intron_variant,non_coding_transcript_variant	A	0.6505	0.2651	0.3333	0.2932	0.4632
1-8	rs10873913	1	77291188	0.468946	-	-	intergenic_variant	A	0.4818	0.817	0.9603	0.9543	0.9407
1-8	rs951449	4	7206401	0.467371	SORCS2	ENSG00000184985	intron_variant	C	0.8321	0.5965	0.9306	0.4553	0.5849
1-8	rs4954411	2	137076425	0.417946	-	-	intergenic_variant	G	-	-	-	-	-
1-8	rs4516492	2	137055404	0.408841	-	-	intergenic_variant	A	0.1127	0.4438	0.1677	0.6213	0.5092
1-8	rs4075591	7	7059936	0.40803	-	-	intergenic_variant	C	0.1225	0.5893	0.7163	0.6879	0.6697
1-8	rs9885672	6	110107517	0.399218	FIG4	ENSG00000112367	missense_variant	A	-	-	-	-	-
1-8	rs7569100	2	121554317	0.392285	GLI2	ENSG00000074047	intron_variant	G	0.767	0.2161	0.0407	0.0646	0.0225
1-8	rs1474558	22	35690183	0.387349	HMGXB4	ENSG00000100281	3_prime_UTR_variant	G	0.1346	0.6009	0.5248	0.6581	0.5992
1-8	rs13103252	4	23572152	0.377205	AC093607.1	ENSG00000250137	intron_variant,non_coding_transcript_variant	G	0.8351	0.4971	0.3284	0.5368	0.5368
1-8	rs6931341	6	112603809	0.373829	AL365214.3	ENSG00000281613	intron_variant	T	0.6082	0.4928	0.7292	0.34	0.4162
1-8	rs4316701	15	65273595	0.371811	SPG21	ENSG00000090487	intron_variant	A	0.1566	0.4798	0.5903	0.4155	0.362
1-8	rs11125883	2	61710573	0.369685	XPO1	ENSG00000082898	intron_variant	C	0.1082	0.3458	0.4187	0.3748	0.2035
1-8	rs6447623	4	40377691	0.36895	RNU7-74P	ENSG00000239010	downstream_gene_variant	G	0.761	0.1816	0.1488	0.1451	0.1851
1-8	rs7588571	2	79388587	0.36577	REG3A	ENSG00000172016	upstream_gene_variant	A	0.885	0.5447	0.3224	0.3549	0.2393
1-8	rs10520891	5	23458289	0.364602	AC109445.1	ENSG00000248591	downstream_gene_variant	G	0.1195	0.3415	0.2679	0.5865	0.2945
1-8	rs1035050	17	47564012	0.364213	-	-	regulatory_region_variant	C	0.0946	0.4135	0.7431	0.4095	0.4877
1-8	rs2593756	11	45768401	0.363716	AC044839.2	ENSG00000255226	downstream_gene_variant	G	0.8548	0.4798	0.6389	0.338	0.4632
1-8	rs7307400	12	121925468	0.35963	KDM2B	ENSG00000089094	intron_variant	G	0.5991	0.0793	0.2272	0.0815	0.1554
1-8	rs10202489	2	136494186	0.358254	-	-	intergenic_variant	A	0.118	0.4467	0.3829	0.6143	0.3405
1-8	rs2279594	15	101189896	0.358254	ASB7	ENSG00000183475	3_prime_UTR_variant	T	0.1989	0.8012	0.9315	0.7584	0.7413
1-8	rs4237746	11	20019137	0.358254	NAV2	ENSG00000166833	intron_variant	A	0.1672	0.487	0.4157	0.5895	0.5245
1-8	rs531071	1	72271264	0.356931	NEGR1	ENSG00000172260	intron_variant	G	0.1293	0.2781	0.2361	0.4712	0.4683
1-8	rs10743428	12	22105568	0.354523	-	-	intergenic_variant	C	0.0938	0.3184	0.2847	0.5119	0.2945
1-8	rs7279893	21	16545528	0.354523	-	-	intergenic_variant	C	0.9206	0.4957	0.5476	0.3807	0.4121
1-8	rs7350447	10	24588732	0.353028	KIAA1217	ENSG00000120549	intron_variant	A	0.1422	0.6023	0.3591	0.4841	0.2781
1-8	rs8000301	13	80127474	0.351237	NDFIP2	ENSG00000102471	3_prime_UTR_variant	C	0.3154	0.1138	0.003	0.163	0.1411
1-8	rs12466217	2	190423147	0.348708	SLC40A1	ENSG00000138449	downstream_gene_variant	A	0	0.0014	0	0.002	0.001
1-8	rs7226445	18	8355048	0.348708	PTPRM	ENSG00000173482	intron_variant	C	0.1755	0.3012	0.1607	0.332	0.2444
1-8	rs919332	5	23243079	0.34664	-	-	intergenic_variant	G	0.6309	0.6988	0.6607	0.7724	0.6524
1-8	rs6697935	1	154712358	0.346587	KCNN3	ENSG00000143603	intron_variant	C	0.6853	0.7118	0.7887	0.5398	0.6513
1-8	rs9466976	6	23905915	0.346444	-	-	intergenic_variant	C	0.6346	0.6455	0.4821	0.5348	0.4959
1-8	rs6981439	8	118784316	0.346278	-	-	intergenic_variant	T	0.612	0.3127	0.2847	0.2445	0.3558
1-8	rs10197919	2	112924973	0.345577	FBLN7	ENSG00000144152	intron_variant	A	0.0923	0.3026	0.2192	0.4195	0.2761
1-8	rs12297774	12	13457440	0.343287	-	-	intergenic_variant	A	0.112	0.3098	0.2232	0.4225	0.3906
1-8	rs8014956	14	20687978	0.342313	OR11H6	ENSG00000176219	upstream_gene_variant	T	0.9213	0.4654	0.4643	0.5905	0.6493
1-8	rs652365	11	92188498	0.341483	FAT3	ENSG00000165323	intron_variant	C	0.171	0.8213	0.7808	0.83	0.7924
1-8	rs11640508	16	18116792	0.3408	AC091489.1	ENSG00000260242	intron_variant,non_coding_transcript_variant	A	0.1732	0.6873	0.7649	0.8141	0.8252
1-8	rs595413	6	4069166	0.340238	FAM217A	ENSG00000145975	missense_variant	T	0.1362	0.634	0.6458	0.7406	0.7342
1-8	rs570677	10	80622356	0.337417	-	-	intergenic_variant	T	0.8601	0.3372	0.6478	0.2684	0.5798
1-8	rs3757037	6	161697400	0.337399	AGPAT4	ENSG00000026652	upstream_gene_variant	G	0.7874	0.2968	0.4058	0.331	0.2618
1-8	rs4762615	12	96139178	0.337399	NTN4	ENSG00000074527	intron_variant	T	0.2156	0.4395	0.4216	0.6163	0.6207
1-8	rs7897584	10	114980405	0.334735	-	-	intergenic_variant	C	0.8101	0.3343	0.7808	0.2376	0.5859
1-8	rs11917733	3	60090683	0.334644	FHIT	ENSG00000189283	intron_variant	C	0.1876	0.2435	0.2589	0.2614	0.1544
1-8	rs9290003	3	99906993	0.333919	TMEM30CP	ENSG00000235156	intron_variant,non_coding_transcript_variant	C	0.5734	0.4798	0.4722	0.4314	0.544
1-8	rs17530621	4	42227497	0.333333	AC111006.1	ENSG00000285454	intron_variant,non_coding_transcript_variant	G	0.9183	0.5735	0.873	0.3877	0.5869
1-8	rs854469	17	34389361	0.332989	CCL18	ENSG00000278167	upstream_gene_variant	A	-	-	-	-	-
1-8	rs854469	17	34389361	0.332989	CCL18	ENSG00000278006	upstream_gene_variant	G	-	-	-	-	-
1-8	rs854469	17	34389361	0.332989	CCL18	ENSG00000275385	upstream_gene_variant	G	0.6437	0.3271	0.1052	0.1441	0.2393
1-8	rs2473685	6	22979684	0.332062	AL035401.1	ENSG00000233358	intron_variant,non_coding_transcript_variant	C	0.9319	0.4885	0.3621	0.5209	0.591
1-8	rs10908898	9	92196724	0.331035	AL161910.1	ENSG00000285907	intron_variant,non_coding_transcript_variant	T	0.9039	0.5245	0.4752	0.5417	0.6933
1-8	rs7611835	3	81270263	0.331035	-	-	intergenic_variant	T	0.0688	0.3141	0.1369	0.5209	0.4325
1-8	rs2175097	2	38577286	0.330843	ATL2	ENSG00000119787	intron_variant	A	0.4327	0.0288	0.001	0.004	0.0102
1-8	rs10735234	1	110281941	0.329967	GSTM3	ENSG00000134202	intron_variant	A	0.8835	0.6599	0.8601	0.5547	0.7127
1-8	rs1078734	19	39308874	0.329967	ECH1	ENSG00000104823	intron_variant	C	0.8835	0.5951	0.7788	0.4165	0.5951
1-8	rs1078734	19	39308874	0.329967	ECH1	ENSG00000282853	intron_variant	C	-	-	-	-	-
1-8	rs6956026	7	24390824	0.329967	-	-	intergenic_variant	A	0.8979	0.6859	0.8423	0.5616	0.7883
1-8	rs17776203	10	115848372	0.329529	-	-	intergenic_variant	C	0.7383	0.4308	0.3482	0.4215	0.4387
1-8	rs865991	12	117872093	0.329184	NOS1	ENSG00000089250	intron_variant,non_coding_transcript_variant	G	0.7337	0.6859	0.7004	0.4722	0.7679
1-8	rs1869796	2	197118022	0.328562	HECW2	ENSG00000138411	intron_variant	C	0.1657	0.6023	0.3958	0.6909	0.5491
1-8	rs530822	6	124879373	0.328562	NKAIN2	ENSG00000188580	intron_variant	G	0.1846	0.3833	0.2738	0.331	0.2127
1-8	rs6744438	2	57074475	0.328403	-	-	intergenic_variant	G	0.5507	0.3703	0.1696	0.2247	0.2607
1-8	rs10032067	4	145978910	0.323222	ANAPC10	ENSG00000164162	intron_variant	G	0.4402	0.6787	0.5337	0.8688	0.7403
1-8	rs2729536	7	111783764	0.322913	DOCK4	ENSG00000128512	intron_variant	G	0.7829	0.804	0.7252	0.8678	0.9571
1-8	rs1056513	1	62380298	0.322581	PATJ	ENSG00000132849	missense_variant	A	0.0862	0.5231	0.5655	0.6282	0.5624
1-8	rs2327891	6	138754323	0.322581	NHSL1	ENSG00000135540	missense_variant	C	-	-	-	-	-
1-8	rs4549098	2	111463391	0.322356	AC114776.1	ENSG00000235881	downstream_gene_variant	T	0.6868	0.2695	0.3651	0.2028	0.2137
1-8	rs7902184	10	56428277	0.322017	PCDH15	ENSG00000150275	intron_variant	A	-	-	-	-	-
1-8	rs2029259	4	188047143	0.321321	-	-	intergenic_variant	A	0.4637	0.8487	0.6161	0.9334	0.8108
1-8	rs10122058	9	111000640	0.320012	-	-	intergenic_variant	A	0.5537	0.1196	0.5526	0.0567	0.1646
1-8	rs6956681	7	39733688	0.319943	RALA	ENSG00000006451	intron_variant	C	0.9365	0.7262	0.5337	0.6282	0.638
1-8	rs2830201	21	27777822	0.319907	CYYR1-AS1	ENSG00000197934	upstream_gene_variant	C	0.6225	0.3228	0.5179	0.0994	0.2863
1-8	rs13241373	7	5823221	0.319696	RNF216	ENSG00000011275	upstream_gene_variant	C	0.413	0.8991	0.8433	0.8986	0.8497
1-8	rs1033872	6	19673765	0.318483	AL022068.1	ENSG00000228412	intron_variant,non_coding_transcript_variant	A	0.8805	0.3156	0.4117	0.2565	0.3885
1-8	rs4910384	11	11589711	0.318483	GALNT18	ENSG00000110328	intron_variant	A	0.1906	0.4063	0.2371	0.4831	0.5706
1-8	rs16851040	3	140792365	0.316127	SPSB4	ENSG00000175093	intron_variant	G	0.5303	0.0519	0	0.006	0.001
1-8	rs4860411	4	62229733	0.314661	ADGRL3	ENSG00000150471	intron_variant	A	0.2655	0.5807	0.5109	0.6581	0.4172
1-8	rs9977355	21	16495307	0.314661	-	-	intergenic_variant	A	0.7474	0.598	0.5595	0.3489	0.3926
1-8	rs1809119	2	174525929	0.314607	-	-	intergenic_variant	A	0.118	0.7752	0.381	0.8062	0.5736
1-8	rs11826335	11	69046093	0.314056	-	-	intergenic_variant	A	0.5545	0.0663	0.1905	0.007	0.1544
1-8	rs4665304	2	26313406	0.314031	RAB10	ENSG00000084733	intron_variant	T	0.5809	0.7896	0.8899	0.7863	0.729
1-8	rs207417	2	31540926	0.313209	-	-	regulatory_region_variant	C	0.2005	0.6873	0.9177	0.6044	0.7157
1-8	rs9556481	13	96079465	0.313029	-	-	intergenic_variant	A	-	-	-	-	-
1-8	rs1117825	7	31844140	0.312747	PDE1C	ENSG00000154678	intron_variant	C	0.6566	0.33	0.4206	0.3588	0.5143
1-8	rs2062850	3	7849434	0.312747	-	-	intergenic_variant	A	0.7504	0.8329	0.9871	0.7763	0.8773
1-8	rs11086860	20	41742793	0.312251	PTPRT	ENSG00000196090	intron_variant	A	0.5038	0.0865	0.2371	0.0815	0.1769
1-8	rs7621645	3	789427	0.31206	LINC01266	ENSG00000224957	intron_variant,non_coding_transcript_variant	T	0.6074	0.3761	0.3839	0.3579	0.4141
1-8	rs7264200	20	22930342	0.311828	-	-	intergenic_variant	A	0.056	0.3818	0.2917	0.4433	0.3681
1-8	rs11078265	17	14584449	0.311235	-	-	intergenic_variant	G	0.8411	0.4841	0.7242	0.4563	0.4785
1-8	rs9268460	6	32351283	0.311235	-	-	intergenic_variant	C	-	-	-	-	-
1-8	rs9268460	6	32351283	0.311235	-	-	intergenic_variant	C	-	-	-	-	-
1-8	rs9268460	6	32351283	0.311235	HCG23	ENSG00000225914	intron_variant,non_coding_transcript_variant	C	0.3336	0.4798	0.2718	0.4364	0.4192
1-8	rs9268460	6	32351283	0.311235	-	-	intergenic_variant	C	-	-	-	-	-
1-8	rs9268460	6	32351283	0.311235	-	-	intergenic_variant	T	-	-	-	-	-
1-8	rs9268460	6	32351283	0.311235	-	-	intergenic_variant	T	-	-	-	-	-
1-8	rs9268460	6	32351283	0.311235	-	-	intergenic_variant	T	-	-	-	-	-
1-8	rs9268460	6	32351283	0.311235	-	-	intergenic_variant	C	-	-	-	-	-
1-8	rs7791106	7	78537682	0.311216	MAGI2	ENSG00000187391	intron_variant	T	0.5325	0.1873	0.2262	0.1044	0.1973
1-8	rs9530864	13	79723051	0.310035	-	-	intergenic_variant	A	0.233	0.3991	0.5605	0.3738	0.3855
1-8	rs4809647	20	46361758	0.309727	SULF2	ENSG00000196562	intron_variant	C	0.6634	0.3545	0.3323	0.2247	0.3701
1-8	rs1217827	5	71261412	0.309648	-	-	intergenic_variant	G	0.9418	0.4971	0.7173	0.4722	0.6636
1-8	rs11070654	15	49115575	0.309478	SHC4	ENSG00000185634	downstream_gene_variant	T	0.0651	0.366	0.3165	0.4801	0.3231
1-8	rs17384657	10	24621080	0.309478	KIAA1217	ENSG00000120549	intron_variant	A	0.0666	0.5259	0.0794	0.492	0.3262
1-8	rs6096154	20	49496768	0.309409	BCAS4	ENSG00000124243	downstream_gene_variant	C	0.5825	0.0706	0.0228	0.0179	0.09
1-8	rs4689965	4	4965186	0.308723	-	-	regulatory_region_variant	G	0.7405	0.5216	0.5179	0.4324	0.4335
1-8	rs7311798	12	85808703	0.308723	-	-	intergenic_variant	T	0.7587	0.0922	0.13	0.0815	0.0808
1-8	rs421390	22	21438417	0.307732	AC002472.4	ENSG00000284665	upstream_gene_variant	A	0.3646	0.4467	0.4266	0.6243	0.5961
1-8	rs2670207	10	80117445	0.307182	AC010163.2	ENSG00000230229	downstream_gene_variant	A	0.3714	0.6354	0.5774	0.5775	0.6135
1-8	rs9855001	3	167243869	0.307033	WDR49	ENSG00000174776	intron_variant	C	0.8911	0.3905	0.3135	0.501	0.4335
1-8	rs11208512	1	65170405	0.306719	-	-	intergenic_variant	A	-	-	-	-	-
1-8	rs2467857	15	45709931	0.306662	SPATA5L1	ENSG00000171763	intron_variant	A	0.5923	0.0504	0.0079	0.002	0.0706
1-8	rs9288258	2	197080331	0.306662	HECW2	ENSG00000138411	intron_variant	T	0.5885	0.0764	0.0119	0.0497	0.0235
1-8	rs10828624	10	24595983	0.306379	KIAA1217	ENSG00000120549	intron_variant	T	0.4932	0.0879	0.3562	0.0835	0.4284
1-8	rs4766451	12	111670682	0.305347	CUX2	ENSG00000111249	intron_variant	T	0.8631	0.2723	0.6071	0.2356	0.4796
1-8	rs6026214	20	56936871	0.304633	RAB22A	ENSG00000124209	3_prime_UTR_variant	A	0.8048	0.4798	0.4643	0.4324	0.6503
1-8	rs912699	6	2728935	0.303985	MYLK4	ENSG00000145949	intron_variant	G	0.5764	0.8343	0.9474	0.9165	0.8354
1-8	rs10021783	4	38145373	0.302376	TBC1D1	ENSG00000065882	downstream_gene_variant	A	0.6649	0.5259	0.5962	0.4095	0.5297
1-8	rs10144457	14	42865617	0.301268	AL442163.1	ENSG00000258394	intron_variant,non_coding_transcript_variant	A	0.267	0.2118	0.0893	0.3171	0.2761
1-8	rs4597421	18	66579609	0.301075	CCDC102B	ENSG00000150636	intron_variant	G	0.0454	0.4049	0.6062	0.3419	0.317
1-8	rs10239446	7	82960004	0.300397	-	-	intergenic_variant	A	0.789	0.4424	0.3552	0.2475	0.3016
1-8	rs7515448	1	152372035	0.300397	HMGN3P1	ENSG00000183586	upstream_gene_variant	G	0.6437	0.451	0.496	0.17	0.3384
1-8	rs17231419	2	197127249	0.300342	HECW2	ENSG00000138411	intron_variant	T	0.0741	0.1988	0.2272	0.2744	0.0961
1-8	rs6555620	5	9896163	0.300342	LINC02112	ENSG00000249781	intron_variant,non_coding_transcript_variant	C	0.1694	0.4784	0.3819	0.7435	0.5164
1-8	rs12598169	16	6388290	0.300184	RBFOX1	ENSG00000078328	intron_variant	C	0.503	0.4928	0.254	0.4404	0.3016
1-8	rs4469340	6	3189935	0.300123	LINC02525	ENSG00000230269	intron_variant,non_coding_transcript_variant	C	0.8419	0.513	0.5794	0.2107	0.4571
1-8	rs6551000	3	25913883	0.300123	LINC00692	ENSG00000230891	non_coding_transcript_exon_variant	G	0.1679	0.7911	0.9534	0.7813	0.7137
1-8	rs9379577	6	23775595	0.300123	-	-	intergenic_variant	A	0.1014	0.1945	0.1349	0.2495	0.1616
1-8	rs10242455	7	99240179	0.299613	AC005020.1	ENSG00000224448	upstream_gene_variant	G	0.851	0.2075	0.2986	0.0567	0.3364
1-8	rs7645395	3	64351872	0.299613	PRICKLE2	ENSG00000163637	intron_variant	C	0.851	0.4323	0.755	0.1899	0.2924
1-8	rs10845296	12	11184140	0.298686	TAS2R31	ENSG00000263097	upstream_gene_variant	A	-	-	-	-	-
1-8	rs10845296	12	11184140	0.298686	TAS2R31	ENSG00000256436	upstream_gene_variant	A	0.407	0.8012	0.8611	0.8151	0.7454
1-8	rs10845296	12	11184140	0.298686	PRH1-PRR4	ENSG00000277454	intron_variant,NMD_transcript_variant	G	-	-	-	-	-
1-8	rs675578	11	87846803	0.298325	RAB38	ENSG00000123892	3_prime_UTR_variant	A	0.441	0.2248	0.3958	0.1123	0.2791
1-8	rs17389324	2	121303240	0.29778	AC073257.2	ENSG00000237614	upstream_gene_variant	T	0.0439	0.3285	0.3978	0.4523	0.3425
1-8	rs2049888	15	25405547	0.29778	RF00105	ENSG00000212428	downstream_gene_variant	T	0.1089	0.2939	0.4792	0.3469	0.3558
1-8	rs9538282	13	59621786	0.29778	-	-	intergenic_variant	A	0.0809	0.317	0.2599	0.4076	0.2444
1-8	rs161994	1	96745594	0.297233	LINC01787	ENSG00000231987	intron_variant,non_coding_transcript_variant	G	0.4629	0.5821	0.374	0.7674	0.6155
1-8	rs7713332	5	97427543	0.296947	LINC01846	ENSG00000248901	intron_variant,non_coding_transcript_variant	G	0.4274	0.2435	0.4058	0.2087	0.2894
1-8	rs17329188	2	60331164	0.296925	AC007100.1	ENSG00000271955	upstream_gene_variant	G	0.1793	0.2378	0.2252	0.2704	0.2014
1-8	rs11926619	3	72724329	0.296031	-	-	regulatory_region_variant	G	0.6785	0.1671	0.6746	0.2227	0.4622
1-8	rs11926619	3	72724329	0.296031	-	-	intergenic_variant	G	-	-	-	-	-
1-8	rs1217825	5	71260828	0.296031	-	-	intergenic_variant	G	0.6067	0.3703	0.3542	0.2594	0.408
1-8	rs11944404	4	145670871	0.295618	HHIP	ENSG00000164161	downstream_gene_variant	C	0.1483	0.4352	0.1746	0.4712	0.5256
1-8	rs1895254	5	76942489	0.29551	-	-	intergenic_variant	C	0.4387	0.1499	0.2351	0.0855	0.1207
1-8	rs10021585	4	133118600	0.294909	-	-	intergenic_variant	T	0.5393	0.6167	0.5933	0.6183	0.635
1-8	rs10845433	12	12126594	0.294909	-	-	intergenic_variant	G	-	-	-	-	-
1-8	rs472771	1	48556821	0.294909	NA	NA	NA	NA	NA	NA	NA	NA	NA
1-8	rs7152679	14	32788796	0.29437	-	-	intergenic_variant	G	0.7973	0.5807	0.4603	0.4563	0.5961
1-8	rs6715876	2	65486928	0.294241	ACTR2	ENSG00000138071	intron_variant	C	0.4584	0.2997	0.0685	0.3668	0.2904
1-8	rs4396297	11	69061310	0.293814	MYEOV	ENSG00000172927	upstream_gene_variant	A	-	-	-	-	-
1-8	rs7015648	8	14873709	0.293804	SGCZ	ENSG00000185053	intron_variant	A	0.6415	0.2522	0.3532	0.1153	0.2485
1-8	rs10885258	10	113511642	0.293618	-	-	intergenic_variant	T	0.3359	0.4063	0.1558	0.5567	0.2648
1-8	rs6911915	6	117809031	0.292967	AL132671.2	ENSG00000282218	intron_variant	C	0.7451	0.3617	0.4405	0.4344	0.5368
1-9	rs10202489	2	136494186	0.431438	-	-	intergenic_variant	A	0.118	0.4467	0.3829	0.6143	0.3405
1-9	rs10931874	2	200606148	0.420535	-	-	intergenic_variant	G	0.4297	0.889	0.994	0.9205	0.9796
1-9	rs11640508	16	18116792	0.409145	AC091489.1	ENSG00000260242	intron_variant,non_coding_transcript_variant	A	0.1732	0.6873	0.7649	0.8141	0.8252
1-9	rs16928895	10	28734655	0.407988	AL358234.1	ENSG00000237128	intron_variant,non_coding_transcript_variant	T	0.348	0.2104	0.1587	0.1392	0.2434
1-9	rs10520891	5	23458289	0.404101	AC109445.1	ENSG00000248591	downstream_gene_variant	G	0.1195	0.3415	0.2679	0.5865	0.2945
1-9	rs7279893	21	16545528	0.397527	-	-	intergenic_variant	C	0.9206	0.4957	0.5476	0.3807	0.4121
1-9	rs207417	2	31540926	0.397158	-	-	regulatory_region_variant	C	0.2005	0.6873	0.9177	0.6044	0.7157
1-9	rs4954411	2	137076425	0.383987	-	-	intergenic_variant	G	-	-	-	-	-
1-9	rs2830201	21	27777822	0.379659	CYYR1-AS1	ENSG00000197934	upstream_gene_variant	C	0.6225	0.3228	0.5179	0.0994	0.2863
1-9	rs10426826	19	9107432	0.378398	-	-	intergenic_variant	C	0.7504	0.1455	0.0397	0.1521	0.138
1-9	rs2873645	8	118515249	0.377305	-	-	intergenic_variant	A	0.4924	0.3314	0.2788	0.2594	0.2331
1-9	rs7350447	10	24588732	0.373777	KIAA1217	ENSG00000120549	intron_variant	A	0.1422	0.6023	0.3591	0.4841	0.2781
1-9	rs2618101	3	27924505	0.372074	LINC01980	ENSG00000225548	intron_variant,non_coding_transcript_variant	A	0.5212	0.1527	0.2232	0.1859	0.1186
1-9	rs6008434	22	46665670	0.372074	TTC38	ENSG00000075234	intron_variant	T	0.4803	0.062	0	0.0358	0.0307
1-9	rs2827391	21	23684556	0.37028	AP000561.1	ENSG00000226043	intron_variant,non_coding_transcript_variant	G	0.3215	0.7882	0.4494	0.7396	0.6442
1-9	rs6026214	20	56936871	0.369388	RAB22A	ENSG00000124209	3_prime_UTR_variant	A	0.8048	0.4798	0.4643	0.4324	0.6503
1-9	rs8031580	15	51487670	0.369388	MIR4713HG	ENSG00000259240	intron_variant,non_coding_transcript_variant	A	0.8419	0.4006	0.381	0.4503	0.5143
1-9	rs7226445	18	8355048	0.368654	PTPRM	ENSG00000173482	intron_variant	C	0.1755	0.3012	0.1607	0.332	0.2444
1-9	rs595413	6	4069166	0.360603	FAM217A	ENSG00000145975	missense_variant	T	0.1362	0.634	0.6458	0.7406	0.7342
1-9	rs4671636	2	65200618	0.359307	-	-	intergenic_variant	A	0.7156	0.4841	0.4524	0.4165	0.5552
1-9	rs531071	1	72271264	0.358568	NEGR1	ENSG00000172260	intron_variant	G	0.1293	0.2781	0.2361	0.4712	0.4683
1-9	rs1474558	22	35690183	0.356713	HMGXB4	ENSG00000100281	3_prime_UTR_variant	G	0.1346	0.6009	0.5248	0.6581	0.5992
1-9	rs1538913	20	45653969	0.356113	EYA2	ENSG00000064655	intron_variant	G	0.3003	0.6326	0.6101	0.8241	0.7883
1-9	rs7017610	8	2623635	0.354839	AC246817.1	ENSG00000253853	intron_variant,non_coding_transcript_variant	C	-	-	-	-	-
1-9	rs7017610	8	2623635	0.354839	AC246817.5	ENSG00000282661	intron_variant,non_coding_transcript_variant	C	-	-	-	-	-
1-9	rs7749787	6	23556224	0.35413	-	-	intergenic_variant	G	0.9259	0.4986	0.4454	0.5467	0.6309
1-9	rs12280970	11	63739568	0.35412	COX8A	ENSG00000176340	upstream_gene_variant	G	0.4531	0.072	0.0407	0.0467	0.089
1-9	rs12466217	2	190423147	0.352422	SLC40A1	ENSG00000138449	downstream_gene_variant	A	0	0.0014	0	0.002	0.001
1-9	rs10735234	1	110281941	0.350841	GSTM3	ENSG00000134202	intron_variant	A	0.8835	0.6599	0.8601	0.5547	0.7127
1-9	rs4396297	11	69061310	0.350841	MYEOV	ENSG00000172927	upstream_gene_variant	A	-	-	-	-	-
1-9	rs2593756	11	45768401	0.349607	AC044839.2	ENSG00000255226	downstream_gene_variant	G	0.8548	0.4798	0.6389	0.338	0.4632
1-9	rs8088726	18	31832631	0.348897	-	-	intergenic_variant	A	0.6868	0.3256	0.3333	0.2873	0.3354
1-9	rs10197919	2	112924973	0.347221	FBLN7	ENSG00000144152	intron_variant	A	0.0923	0.3026	0.2192	0.4195	0.2761
1-9	rs11956866	5	161018271	0.345019	GABRA6	ENSG00000145863	intron_variant,non_coding_transcript_variant	C	-	-	-	-	-
1-9	rs10873913	1	77291188	0.344789	-	-	intergenic_variant	A	0.4818	0.817	0.9603	0.9543	0.9407
1-9	rs652365	11	92188498	0.343789	FAT3	ENSG00000165323	intron_variant	C	0.171	0.8213	0.7808	0.83	0.7924
1-9	rs10032067	4	145978910	0.34376	ANAPC10	ENSG00000164162	intron_variant	G	0.4402	0.6787	0.5337	0.8688	0.7403
1-9	rs8014956	14	20687978	0.342785	OR11H6	ENSG00000176219	upstream_gene_variant	T	0.9213	0.4654	0.4643	0.5905	0.6493
1-9	rs10908510	1	156597408	0.342144	HAPLN2	ENSG00000132702	downstream_gene_variant	T	0.3585	0.866	0.9435	0.9573	0.9121
1-9	rs4762615	12	96139178	0.34186	NTN4	ENSG00000074527	intron_variant	T	0.2156	0.4395	0.4216	0.6163	0.6207
1-9	rs4812866	20	43425466	0.34068	RIMS4	ENSG00000101098	intron_variant	C	-	-	-	-	-
1-9	rs1033872	6	19673765	0.339405	AL022068.1	ENSG00000228412	intron_variant,non_coding_transcript_variant	A	0.8805	0.3156	0.4117	0.2565	0.3885
1-9	rs7601712	2	65265995	0.337349	LINC02576	ENSG00000232613	intron_variant,non_coding_transcript_variant	A	-	-	-	-	-
1-9	rs792106	2	5531532	0.33589	-	-	intergenic_variant	A	0.1422	0.3862	0.497	0.4682	0.3548
1-9	rs10239446	7	82960004	0.334337	-	-	intergenic_variant	A	0.789	0.4424	0.3552	0.2475	0.3016
1-9	rs6038648	20	6898828	0.334337	-	-	intergenic_variant	G	0.6694	0.6902	0.5962	0.7515	0.6575
1-9	rs7621645	3	789427	0.333476	LINC01266	ENSG00000224957	intron_variant,non_coding_transcript_variant	T	0.6074	0.3761	0.3839	0.3579	0.4141
1-9	rs17329188	2	60331164	0.332984	AC007100.1	ENSG00000271955	upstream_gene_variant	G	0.1793	0.2378	0.2252	0.2704	0.2014
1-9	rs9386891	6	110692360	0.332939	-	-	intergenic_variant	A	0.7534	0.621	0.7827	0.5139	0.6708
1-9	rs12987658	2	66815660	0.331937	LINC01798	ENSG00000232046	intron_variant,non_coding_transcript_variant	C	0.0862	0.4539	0.2143	0.5755	0.409
1-9	rs11648233	16	82075317	0.331841	HSD17B2	ENSG00000086696	intron_variant	A	0.1021	0.6715	0.2937	0.5586	0.4233
1-9	rs6447623	4	40377691	0.33081	RNU7-74P	ENSG00000239010	downstream_gene_variant	G	0.761	0.1816	0.1488	0.1451	0.1851
1-9	rs9855001	3	167243869	0.327993	WDR49	ENSG00000174776	intron_variant	C	0.8911	0.3905	0.3135	0.501	0.4335
1-9	rs16946635	15	45951471	0.326753	SQOR	ENSG00000137767	intron_variant	C	0.6165	0.4597	0.5476	0.2853	0.4233
1-9	rs9288258	2	197080331	0.326753	HECW2	ENSG00000138411	intron_variant	T	0.5885	0.0764	0.0119	0.0497	0.0235
1-9	rs10194786	2	9267131	0.326099	-	-	intergenic_variant	G	0.1762	0.6715	0.8393	0.7207	0.7055
1-9	rs9811119	3	167160385	0.325774	SERPINI2	ENSG00000114204	intron_variant	C	0.8238	0.3127	0.3333	0.2008	0.1094
1-9	rs2403020	12	83344190	0.322697	TMTC2	ENSG00000179104	intron_variant	C	0.4402	0.8069	0.7927	0.7853	0.8456
1-9	rs1035050	17	47564012	0.322145	-	-	regulatory_region_variant	C	0.0946	0.4135	0.7431	0.4095	0.4877
1-9	rs1936075	1	164992228	0.320934	-	-	intergenic_variant	C	-	-	-	-	-
1-9	rs6507839	18	45837233	0.3209	ZBTB7C	ENSG00000184828	intron_variant	T	0.9357	0.8055	0.9524	0.7505	0.7699
1-9	rs9538282	13	59621786	0.3209	-	-	intergenic_variant	A	0.0809	0.317	0.2599	0.4076	0.2444
1-9	rs7182827	15	25665289	0.319762	UBE3A	ENSG00000114062	intron_variant	T	0.6172	0.9654	1	0.9831	1
1-9	rs10902101	11	1138100	0.317657	-	-	intergenic_variant	T	-	-	-	-	-
1-9	rs10902101	11	1138100	0.317657	-	-	regulatory_region_variant	T	0.3502	0.5591	0.7054	0.8052	0.592
1-9	rs13103252	4	23572152	0.317657	AC093607.1	ENSG00000250137	intron_variant,non_coding_transcript_variant	G	0.8351	0.4971	0.3284	0.5368	0.5368
1-9	rs6415829	9	122442505	0.316897	-	-	intergenic_variant	G	0.7156	0.4914	0.4425	0.5219	0.4734
1-9	rs1324465	9	36077871	0.316605	RECK	ENSG00000122707	intron_variant	C	0.8585	0.4827	0.8304	0.5288	0.7587
1-9	rs1341268	6	105643136	0.316605	-	-	intergenic_variant	A	0.0787	0.7262	0.6091	0.8559	0.728
1-9	rs1555732	10	9590060	0.316605	-	-	intergenic_variant	C	0.1036	0.5043	0.5694	0.5795	0.593
1-9	rs527459	9	35088142	0.316605	PIGO	ENSG00000165282	downstream_gene_variant	G	0.1097	0.6009	0.506	0.5517	0.3906
1-9	rs10953089	7	92728427	0.316199	SAMD9	ENSG00000205413	downstream_gene_variant	T	0.5923	0.4308	0.5169	0.1978	0.1268
1-9	rs6976503	7	115513497	0.316199	-	-	intergenic_variant	T	0.5408	0.611	0.5198	0.3837	0.3558
1-9	rs1925676	1	39387082	0.315192	RHBDL2	ENSG00000158315	intron_variant	G	-	-	-	-	-
1-9	rs11250004	8	10270958	0.314714	MSRA	ENSG00000175806	intron_variant	A	-	-	-	-	-
1-9	rs7307400	12	121925468	0.314425	KDM2B	ENSG00000089094	intron_variant	G	0.5991	0.0793	0.2272	0.0815	0.1554
1-9	rs11078265	17	14584449	0.31442	-	-	intergenic_variant	G	0.8411	0.4841	0.7242	0.4563	0.4785
1-9	rs6956026	7	24390824	0.314238	-	-	intergenic_variant	A	0.8979	0.6859	0.8423	0.5616	0.7883
1-9	rs955760	10	97123885	0.314151	SORBS1	ENSG00000095637	intron_variant	A	0.6876	0.6844	0.3234	0.5795	0.638
1-9	rs6981439	8	118784316	0.313895	-	-	intergenic_variant	T	0.612	0.3127	0.2847	0.2445	0.3558
1-9	rs2473685	6	22979684	0.313282	AL035401.1	ENSG00000233358	intron_variant,non_coding_transcript_variant	C	0.9319	0.4885	0.3621	0.5209	0.591
1-9	rs9907439	17	32354753	0.310951	AC024610.2	ENSG00000279668	intron_variant,non_coding_transcript_variant	G	0.8805	0.5101	0.4385	0.3827	0.4233
1-9	rs12598169	16	6388290	0.309964	RBFOX1	ENSG00000078328	intron_variant	C	0.503	0.4928	0.254	0.4404	0.3016
1-9	rs17384657	10	24621080	0.30996	KIAA1217	ENSG00000120549	intron_variant	A	0.0666	0.5259	0.0794	0.492	0.3262
1-9	rs533919	10	8266151	0.30996	-	-	intergenic_variant	G	0.9183	0.7579	0.8889	0.6213	0.8466
1-9	rs10848951	12	3996234	0.30977	AC005842.1	ENSG00000256862	intron_variant,non_coding_transcript_variant	C	0.0726	0.245	0.121	0.4175	0.1268
1-9	rs13064036	3	59959014	0.309005	FHIT	ENSG00000189283	intron_variant	C	0.2632	0.4366	0.62	0.5736	0.6217
1-9	rs855367	6	9835194	0.308254	OFCC1	ENSG00000181355	intron_variant,non_coding_transcript_variant	C	0.8109	0.6066	0.4306	0.6262	0.5051
1-9	rs8101468	19	33680782	0.305956	LRP3	ENSG00000130881	upstream_gene_variant	A	0.3245	0.2709	0.501	0.2455	0.5399
1-9	rs1895254	5	76942489	0.305864	-	-	intergenic_variant	C	0.4387	0.1499	0.2351	0.0855	0.1207
1-9	rs16862137	2	221940361	0.30515	-	-	regulatory_region_variant	G	0.5454	0.2522	0.371	0.0716	0.2495
1-9	rs6931341	6	112603809	0.30515	AL365214.3	ENSG00000281613	intron_variant	T	0.6082	0.4928	0.7292	0.34	0.4162
1-9	rs2403514	11	11338267	0.304974	GALNT18	ENSG00000110328	intron_variant	A	0.2648	0.781	0.5992	0.664	0.5859
1-9	rs2831145	21	29119761	0.303812	LINC00113	ENSG00000225298	intron_variant,non_coding_transcript_variant	C	0.531	0.1671	0.1508	0.0875	0.1043
1-9	rs9909526	17	14655692	0.303769	-	-	intergenic_variant	A	0.5106	0.2507	0.5744	0.2425	0.4806
1-9	rs12615012	2	137120582	0.302795	-	-	intergenic_variant	T	0.1415	0.4193	0.3145	0.5954	0.4867
1-9	rs13388095	2	153286715	0.302217	FMNL2	ENSG00000157827	intron_variant	G	0.2943	0.1455	0.0536	0.1948	0.0859
1-9	rs16846352	2	212378242	0.301464	ERBB4	ENSG00000178568	intron_variant	A	-	-	-	-	-
1-9	rs4643539	2	106930993	0.300617	-	-	intergenic_variant	T	0.4085	0.5735	0.3532	0.5457	0.5736
1-9	rs7044189	9	112629397	0.300617	PALM2-AKAP2	ENSG00000157654	intron_variant	A	0.646	0.7104	0.6845	0.5517	0.6626
1-9	rs6956681	7	39733688	0.29977	RALA	ENSG00000006451	intron_variant	C	0.9365	0.7262	0.5337	0.6282	0.638
1-9	rs4591504	3	64475164	0.299023	-	-	regulatory_region_variant	A	0.0605	0.2464	0.3006	0.4404	0.1871
1-9	rs6044055	20	16500093	0.299023	KIF16B	ENSG00000089177	intron_variant	C	0.0537	0.2579	0.377	0.2744	0.2648
1-9	rs1438628	2	5643937	0.298697	-	-	intergenic_variant	G	0.0711	0.719	0.6548	0.5984	0.4785
1-9	rs17389324	2	121303240	0.298697	AC073257.2	ENSG00000237614	upstream_gene_variant	T	0.0439	0.3285	0.3978	0.4523	0.3425
1-9	rs6685346	1	223641440	0.29835	-	-	regulatory_region_variant	A	0.503	0.3991	0.5327	0.329	0.2618
1-9	rs10773460	12	128485584	0.297938	-	-	intergenic_variant	G	0.1377	0.5634	0.4802	0.7286	0.6626
1-9	rs530822	6	124879373	0.297815	NKAIN2	ENSG00000188580	intron_variant	G	0.1846	0.3833	0.2738	0.331	0.2127
1-9	rs13338795	16	86324436	0.297629	LINC02135	ENSG00000268532	intron_variant,non_coding_transcript_variant	T	0.2458	0.3775	0.1964	0.4483	0.5971
1-9	rs580965	11	116279427	0.297158	-	-	intergenic_variant	T	0.2428	0.6671	0.7996	0.67	0.7935
1-9	rs6911915	6	117809031	0.297158	AL132671.2	ENSG00000282218	intron_variant	C	0.7451	0.3617	0.4405	0.4344	0.5368
1-9	rs1078734	19	39308874	0.296719	ECH1	ENSG00000104823	intron_variant	C	0.8835	0.5951	0.7788	0.4165	0.5951
1-9	rs1078734	19	39308874	0.296719	ECH1	ENSG00000282853	intron_variant	C	-	-	-	-	-
1-9	rs13242973	7	9097947	0.296719	-	-	intergenic_variant	C	0.1952	0.647	0.5437	0.6372	0.6452
1-9	rs17042264	2	52190388	0.295532	AC007402.1	ENSG00000231918	intron_variant,non_coding_transcript_variant	G	0.7118	0.4669	0.4563	0.338	0.4141
1-9	rs6545804	2	60538609	0.294423	-	-	intergenic_variant	A	0.503	0.5245	0.7282	0.5775	0.5838
1-9	rs10180663	2	25633242	0.29391	DTNB	ENSG00000138101	intron_variant	A	-	-	-	-	-
1-9	rs11660396	18	2478268	0.29391	AP005230.1	ENSG00000263745	intron_variant,non_coding_transcript_variant	G	0.0666	0.5418	0.2202	0.7167	0.5685
1-9	rs6490307	13	29089602	0.292141	-	-	intergenic_variant	G	0.27	0.6297	0.5675	0.7515	0.6738
1-9	rs17062405	3	60150819	0.292084	FHIT	ENSG00000189283	intron_variant	A	0.385	0.1009	0.3631	0.008	0.1104
1-9	rs6575039	14	89647824	0.291573	FOXN3	ENSG00000053254	intron_variant	T	0.5008	0.7075	0.5516	0.7425	0.7004
1-9	rs6978230	7	137529578	0.29129	DGKI	ENSG00000157680	intron_variant	A	0.8154	0.1239	0.0546	0.0586	0.0389
1-9	rs3845770	2	34796055	0.291226	LINC01320	ENSG00000228262	intron_variant,non_coding_transcript_variant	A	0.1815	0.6066	0.3641	0.7227	0.5726
1-9	rs747644	12	41026938	0.291226	-	-	regulatory_region_variant	T	0.2118	0.5331	0.3413	0.4165	0.3998
1-9	rs1217827	5	71261412	0.290755	-	-	intergenic_variant	G	0.9418	0.4971	0.7173	0.4722	0.6636
1-9	rs4607021	21	46322487	0.290755	ITGB2	ENSG00000160255	intron_variant	A	0.8979	0.6369	0.3958	0.5716	0.6728
1-9	rs804446	12	119985547	0.290755	AC002070.1	ENSG00000248636	intron_variant,non_coding_transcript_variant	G	0.9319	0.6801	0.9226	0.5706	0.8149
1-9	rs2667542	16	78635695	0.290323	WWOX	ENSG00000186153	intron_variant	A	0.0991	0.6484	0.5744	0.6163	0.4571
1-9	rs7962420	12	4066795	0.290323	-	-	intergenic_variant	A	0.059	0.1988	0.2202	0.2187	0.1789
1-9	rs9361005	6	76938442	0.289422	-	-	intergenic_variant	C	0.4448	0.7723	0.6052	0.8738	0.8129
1-9	rs16899347	5	21921582	0.289334	CDH12	ENSG00000154162	intron_variant	G	0.5053	0.196	0.0685	0.1143	0.2249
1-9	rs4943995	11	87429545	0.289334	AP000756.1	ENSG00000255183	intron_variant,non_coding_transcript_variant	C	0.5522	0.8314	0.8433	0.8797	0.8579
1-9	rs11125883	2	61710573	0.289147	XPO1	ENSG00000082898	intron_variant	C	0.1082	0.3458	0.4187	0.3748	0.2035
1-9	rs1468900	2	75449983	0.288997	-	-	intergenic_variant	G	0.3306	0.1182	0.2937	0.0915	0.2843
1-9	rs12243326	10	114788815	0.288925	TCF7L2	ENSG00000148737	intron_variant	C	0.3154	0.2089	0.0109	0.2853	0.2209
1-9	rs1482047	11	109156782	0.288925	-	-	intergenic_variant	C	0.6921	0.1311	0.0774	0.0815	0.1196
1-9	rs12425989	12	67811549	0.288603	-	-	intergenic_variant	T	0.1248	0.4452	0.5496	0.5666	0.4683
1-9	rs2424400	20	21714807	0.288603	-	-	intergenic_variant	A	0.9153	0.4597	0.4127	0.325	0.4571
1-9	rs4781415	16	13217905	0.288603	SHISA9	ENSG00000237515	intron_variant	G	0.1203	0.5187	0.4663	0.5825	0.3834
1-9	rs1796918	1	20262931	0.288169	NA	NA	NA	NA	NA	NA	NA	NA	NA
1-9	rs9989854	2	220086280	0.288169	ABCB6	ENSG00000115657	upstream_gene_variant	T	0.416	0.8429	0.8621	0.9056	0.8027
1-9	rs1959107	14	57785237	0.287801	-	-	intergenic_variant	C	0.3661	0.9265	0.994	0.9622	0.9438
1-10	rs10239446	7	82960004	0.422911	-	-	intergenic_variant	A	0.789	0.4424	0.3552	0.2475	0.3016
1-10	rs11640508	16	18116792	0.356455	AC091489.1	ENSG00000260242	intron_variant,non_coding_transcript_variant	A	0.1732	0.6873	0.7649	0.8141	0.8252
1-10	rs2593756	11	45768401	0.350947	AC044839.2	ENSG00000255226	downstream_gene_variant	G	0.8548	0.4798	0.6389	0.338	0.4632
1-10	rs13103252	4	23572152	0.344369	AC093607.1	ENSG00000250137	intron_variant,non_coding_transcript_variant	G	0.8351	0.4971	0.3284	0.5368	0.5368
1-10	rs10873913	1	77291188	0.341888	-	-	intergenic_variant	A	0.4818	0.817	0.9603	0.9543	0.9407
1-10	rs7569100	2	121554317	0.338638	GLI2	ENSG00000074047	intron_variant	G	0.767	0.2161	0.0407	0.0646	0.0225
1-10	rs10197919	2	112924973	0.338291	FBLN7	ENSG00000144152	intron_variant	A	0.0923	0.3026	0.2192	0.4195	0.2761
1-10	rs4762615	12	96139178	0.334386	NTN4	ENSG00000074527	intron_variant	T	0.2156	0.4395	0.4216	0.6163	0.6207
1-10	rs12466217	2	190423147	0.332349	SLC40A1	ENSG00000138449	downstream_gene_variant	A	0	0.0014	0	0.002	0.001
1-10	rs10828624	10	24595983	0.331408	KIAA1217	ENSG00000120549	intron_variant	T	0.4932	0.0879	0.3562	0.0835	0.4284
1-10	rs595413	6	4069166	0.327435	FAM217A	ENSG00000145975	missense_variant	T	0.1362	0.634	0.6458	0.7406	0.7342
1-10	rs13400448	2	57135651	0.316098	-	-	intergenic_variant	T	0.4599	0.3473	0.506	0.163	0.2229
1-10	rs7299315	12	51776494	0.315586	GALNT6	ENSG00000139629	intron_variant	C	0.1021	0.5202	0.1766	0.666	0.4959
1-10	rs17231419	2	197127249	0.315099	HECW2	ENSG00000138411	intron_variant	T	0.0741	0.1988	0.2272	0.2744	0.0961
1-10	rs13320013	3	193740233	0.308887	LINC02028	ENSG00000230102	intron_variant,non_coding_transcript_variant	C	0.8268	0.768	0.7183	0.672	0.8067
1-10	rs9379577	6	23775595	0.308262	-	-	intergenic_variant	A	0.1014	0.1945	0.1349	0.2495	0.1616
1-10	rs1341268	6	105643136	0.305777	-	-	intergenic_variant	A	0.0787	0.7262	0.6091	0.8559	0.728
1-10	rs8073372	17	35362972	0.305204	AATF	ENSG00000275700	intron_variant	C	0.6301	0.1671	0.1458	0.1501	0.0695
1-10	rs8073372	17	35362972	0.305204	AATF	ENSG00000276072	intron_variant	C	-	-	-	-	-
1-10	rs11858865	15	36907482	0.304809	C15orf41	ENSG00000186073	intron_variant	A	0.0492	0.0677	0.0327	0.1243	0.0276
1-10	rs6992840	8	4875997	0.304266	-	-	intergenic_variant	G	-	-	-	-	-
1-10	rs7350447	10	24588732	0.304122	KIAA1217	ENSG00000120549	intron_variant	A	0.1422	0.6023	0.3591	0.4841	0.2781
1-10	rs1474558	22	35690183	0.30317	HMGXB4	ENSG00000100281	3_prime_UTR_variant	G	0.1346	0.6009	0.5248	0.6581	0.5992
1-10	rs7373647	3	194248036	0.300074	-	-	regulatory_region_variant	A	0.1528	0.5389	0.7937	0.5765	0.5818
1-10	rs13388095	2	153286715	0.298211	FMNL2	ENSG00000157827	intron_variant	G	0.2943	0.1455	0.0536	0.1948	0.0859
1-10	rs17339916	4	162424868	0.296805	FSTL5	ENSG00000168843	intron_variant	C	0.1301	0.2406	0.2063	0.3817	0.0757
1-10	rs17419156	7	18402946	0.296805	HDAC9	ENSG00000048052	intron_variant	G	0.1218	0.4539	0.5813	0.4911	0.498
1-10	rs7220060	17	52308825	0.296805	-	-	intergenic_variant	A	0.8525	0.6729	0.6151	0.7972	0.7904
1-10	rs4591517	3	23143047	0.29672	-	-	intergenic_variant	T	0.8094	0.4669	0.1984	0.2813	0.4632
1-10	rs7621645	3	789427	0.295464	LINC01266	ENSG00000224957	intron_variant,non_coding_transcript_variant	T	0.6074	0.3761	0.3839	0.3579	0.4141
1-10	rs12297774	12	13457440	0.2944	-	-	intergenic_variant	A	0.112	0.3098	0.2232	0.4225	0.3906
1-10	rs12677392	8	4888974	0.2944	-	-	intergenic_variant	G	0.1301	0.1744	0.6042	0.1799	0.32
1-10	rs9407391	9	7819715	0.294044	DMAC1	ENSG00000137038	intron_variant,non_coding_transcript_variant	G	0.3442	0.2896	0.1171	0.3917	0.226
1-10	rs17638867	17	34052513	0.292971	AP2B1	ENSG00000006125	downstream_gene_variant	T	0.0809	0.1527	0.0357	0.2087	0.2699
1-10	rs9909526	17	14655692	0.29182	-	-	intergenic_variant	A	0.5106	0.2507	0.5744	0.2425	0.4806
1-10	rs2172930	12	63037634	0.291336	PPM1H	ENSG00000111110	downstream_gene_variant	C	0.8442	0.4438	0.5883	0.5577	0.5849
1-10	rs951449	4	7206401	0.291336	SORCS2	ENSG00000184985	intron_variant	C	0.8321	0.5965	0.9306	0.4553	0.5849
1-10	rs6497599	16	10069793	0.289331	GRIN2A	ENSG00000183454	intron_variant	A	0.4614	0.487	0.251	0.5547	0.2955
1-10	rs1033872	6	19673765	0.288582	AL022068.1	ENSG00000228412	intron_variant,non_coding_transcript_variant	A	0.8805	0.3156	0.4117	0.2565	0.3885
1-10	rs3848159	15	74460875	0.286372	AC010931.3	ENSG00000261543	intron_variant,non_coding_transcript_variant	A	0.1891	0.6023	0.4266	0.5696	0.4018
1-10	rs490928	5	172321908	0.285389	ERGIC1	ENSG00000113719	intron_variant	T	0.1286	0.3256	0.3194	0.2575	0.2658
1-10	rs11125883	2	61710573	0.284998	XPO1	ENSG00000082898	intron_variant	C	0.1082	0.3458	0.4187	0.3748	0.2035
1-10	rs11660396	18	2478268	0.283057	AP005230.1	ENSG00000263745	intron_variant,non_coding_transcript_variant	G	0.0666	0.5418	0.2202	0.7167	0.5685
1-10	rs10831594	11	11367614	0.281451	GALNT18	ENSG00000110328	intron_variant	T	0.3253	0.9352	0.998	0.992	0.9908
1-10	rs6462246	7	31049951	0.279589	-	-	intergenic_variant	T	0.7511	0.1542	0.0575	0.1839	0.2188
1-10	rs4757915	11	20284420	0.278997	-	-	intergenic_variant	G	0.2708	0.3285	0.1349	0.4622	0.2751
1-10	rs2749717	1	231489353	0.276892	SPRTN	ENSG00000010072	3_prime_UTR_variant	T	0.5197	0.5245	0.5298	0.661	0.5644
1-10	rs7770491	6	161619821	0.276272	AGPAT4	ENSG00000026652	intron_variant	T	0.5174	0.0764	0	0.0915	0.0235
1-10	rs6697935	1	154712358	0.275862	KCNN3	ENSG00000143603	intron_variant	C	0.6853	0.7118	0.7887	0.5398	0.6513
1-10	rs7212228	17	12468793	0.275358	LINC00670	ENSG00000179136	intron_variant,non_coding_transcript_variant	A	0.5507	0.3516	0.5377	0.2326	0.4376
1-10	rs10024915	4	34526858	0.275071	-	-	intergenic_variant	G	0.5454	0.0548	0.0109	0.002	0.0225
1-10	rs10024915	4	34526858	0.275071	-	-	intergenic_variant	G	-	-	-	-	-
1-10	rs7966856	12	32680236	0.274476	FGD4	ENSG00000139132	intron_variant	G	0.9531	0.8876	0.7004	0.7694	0.8364
1-10	rs17136728	7	102989726	0.274203	DNAJC2	ENSG00000105821	upstream_gene_variant	G	0.5219	0.1859	0.0456	0.1362	0.1411
1-10	rs17837729	7	157007665	0.273471	UBE3C	ENSG00000009335	intron_variant	A	0.6679	0.1326	0.0556	0.1243	0.0992
1-10	rs12280970	11	63739568	0.272981	COX8A	ENSG00000176340	upstream_gene_variant	G	0.4531	0.072	0.0407	0.0467	0.089
1-10	rs17068735	18	59314899	0.272365	AC105094.2	ENSG00000267175	intron_variant,non_coding_transcript_variant	T	0.447	0.1023	0.0476	0.1004	0.1544
1-10	rs4838041	9	119724111	0.271548	ASTN2	ENSG00000148219	intron_variant	A	0.0847	0.4251	0.4593	0.5239	0.5153
1-10	rs6415829	9	122442505	0.271118	-	-	intergenic_variant	G	0.7156	0.4914	0.4425	0.5219	0.4734
1-10	rs11054568	12	12127785	0.270317	-	-	intergenic_variant	G	0.0749	0.4683	0.6498	0.4483	0.5133
1-10	rs7312545	12	106353807	0.270317	-	-	intergenic_variant	C	0.8911	0.5274	0.4712	0.5219	0.3671
1-10	rs9467561	6	25677954	0.269982	SCGN	ENSG00000079689	intron_variant	C	0.3926	0.5072	0.375	0.5765	0.5368
1-10	rs4855944	3	117108152	0.268712	-	-	intergenic_variant	C	0.643	0.9625	1	0.999	0.998
1-10	rs6544906	2	46863872	0.267936	-	-	intergenic_variant	C	0.7806	0.4856	0.1815	0.4254	0.4918
1-10	rs7629216	3	152005	0.267936	-	-	intergenic_variant	C	-	-	-	-	-
1-10	rs9396742	6	17043546	0.267936	-	-	intergenic_variant	A	0.2368	0.5245	0.4673	0.4314	0.3937
1-10	rs12713982	2	79448921	0.267697	CTNNA2	ENSG00000066032	intron_variant	A	-	-	-	-	-
1-10	rs8031580	15	51487670	0.266948	MIR4713HG	ENSG00000259240	intron_variant,non_coding_transcript_variant	A	0.8419	0.4006	0.381	0.4503	0.5143
1-10	rs7791106	7	78537682	0.265681	MAGI2	ENSG00000187391	intron_variant	T	0.5325	0.1873	0.2262	0.1044	0.1973
1-10	rs1936942	1	111450408	0.26422	-	-	intergenic_variant	A	0.4032	0.4769	0.3452	0.5865	0.5644
1-10	rs10492592	13	67487682	0.263531	PCDH9	ENSG00000184226	intron_variant	G	0.0325	0.121	0.004	0.1948	0.045
1-10	rs948346	18	8297072	0.263531	PTPRM	ENSG00000173482	intron_variant	C	0.0454	0.1254	0.0685	0.1123	0.0675
1-10	rs2329449	7	39587912	0.262934	AC011290.1	ENSG00000227172	intron_variant,non_coding_transcript_variant	G	0.8086	0.6095	0.5794	0.5417	0.5532
1-10	rs4954411	2	137076425	0.262934	-	-	intergenic_variant	G	-	-	-	-	-
1-10	rs17419055	2	204454414	0.262695	-	-	intergenic_variant	A	-	-	-	-	-
1-10	rs7829049	8	4767236	0.262695	CSMD1	ENSG00000183117	intron_variant	C	0.823	0.8631	0.7163	0.84	0.7546
1-10	rs6879053	5	2539286	0.262629	-	-	intergenic_variant	G	0.7731	0.4856	0.5466	0.5318	0.6063
1-10	rs6956026	7	24390824	0.262629	-	-	intergenic_variant	A	0.8979	0.6859	0.8423	0.5616	0.7883
1-10	rs1529713	19	39366899	0.261808	SIRT2	ENSG00000068903	downstream_gene_variant	G	0.764	0.6023	0.7629	0.4881	0.5828
1-10	rs1529713	19	39366899	0.261808	RINL	ENSG00000282895	intron_variant	G	-	-	-	-	-
1-10	rs4502705	4	78004668	0.261808	RPL7P17	ENSG00000214062	upstream_gene_variant	A	0.1997	0.4481	0.373	0.6272	0.5665
1-10	rs9346868	6	161975378	0.26091	PRKN	ENSG00000185345	intron_variant	C	0.4561	0.3559	0.6935	0.5298	0.4366
1-10	rs801521	7	18703062	0.260888	HDAC9	ENSG00000048052	intron_variant	A	0.5386	0.1715	0.1687	0.0915	0.1186
1-10	rs2415847	14	44691076	0.260681	LINC02307	ENSG00000258969	intron_variant,non_coding_transcript_variant	G	0.4304	0.7406	0.5575	0.7376	0.6186
1-10	rs10493853	1	92042198	0.260483	-	-	intergenic_variant	T	0.0983	0.2392	0.0198	0.3847	0.1943
1-10	rs4750439	10	6469324	0.260483	PRKCQ	ENSG00000065675	3_prime_UTR_variant	T	0.0832	0.2349	0.0734	0.2555	0.1258
1-10	rs17530621	4	42227497	0.25917	AC111006.1	ENSG00000285454	intron_variant,non_coding_transcript_variant	G	0.9183	0.5735	0.873	0.3877	0.5869
1-10	rs4848094	2	121400276	0.25917	-	-	intergenic_variant	T	0.0998	0.621	0.4226	0.7157	0.7127
1-10	rs10202489	2	136494186	0.258323	-	-	intergenic_variant	A	0.118	0.4467	0.3829	0.6143	0.3405
1-10	rs4237746	11	20019137	0.258323	NAV2	ENSG00000166833	intron_variant	A	0.1672	0.487	0.4157	0.5895	0.5245
1-10	rs449578	6	95078646	0.258189	-	-	intergenic_variant	C	0.1505	0.732	0.5079	0.6938	0.727
1-10	rs234427	6	4629654	0.256379	-	-	regulatory_region_variant	C	0.8275	0.1671	0.1518	0.1302	0.1145
1-10	rs4890833	18	75309623	0.256379	-	-	intergenic_variant	G	0.18	0.4207	0.6419	0.4463	0.5624
1-10	rs11926619	3	72724329	0.254856	-	-	regulatory_region_variant	G	0.6785	0.1671	0.6746	0.2227	0.4622
1-10	rs11926619	3	72724329	0.254856	-	-	intergenic_variant	G	-	-	-	-	-
1-10	rs7739011	6	3112530	0.254856	RIPK1	ENSG00000137275	intron_variant	T	0.3744	0.8487	0.9315	0.9304	0.8609
1-10	rs7113729	11	8089121	0.254431	TUB	ENSG00000166402	intron_variant	A	-	-	-	-	-
1-10	rs11890549	2	56904198	0.253184	-	-	intergenic_variant	T	0.6505	0.1268	0.0456	0.0109	0.0153
1-10	rs955760	10	97123885	0.251744	SORBS1	ENSG00000095637	intron_variant	A	0.6876	0.6844	0.3234	0.5795	0.638
1-10	rs10848645	12	2420244	0.251245	CACNA1C	ENSG00000151067	intron_variant	A	0.1036	0.536	0.6756	0.5328	0.4847
1-10	rs10242455	7	99240179	0.250349	AC005020.1	ENSG00000224448	upstream_gene_variant	G	0.851	0.2075	0.2986	0.0567	0.3364
1-10	rs13078747	3	53573517	0.250349	CACNA1D	ENSG00000157388	intron_variant	C	0.18	0.3588	0.1875	0.5099	0.3885
1-10	rs1936075	1	164992228	0.250165	-	-	intergenic_variant	C	-	-	-	-	-
1-10	rs6956681	7	39733688	0.24926	RALA	ENSG00000006451	intron_variant	C	0.9365	0.7262	0.5337	0.6282	0.638
1-10	rs11983945	7	93905952	0.2488	AC002074.1	ENSG00000285090	downstream_gene_variant	G	0.5159	0.0476	0.0853	0.005	0.0112
1-10	rs6601951	10	5401566	0.2488	-	-	intergenic_variant	T	0.5182	0.1527	0.127	0.2058	0.1309
1-10	rs10880480	12	43782585	0.248774	ADAMTS20	ENSG00000173157	intron_variant	C	-	-	-	-	-
1-10	rs2612578	18	42969477	0.248774	SLC14A2	ENSG00000132874	intron_variant	C	0.4357	0.6988	0.8244	0.675	0.6012
1-10	rs6977455	7	46919134	0.248234	-	-	intergenic_variant	G	0.5469	0.5144	0.5704	0.3588	0.4397
1-10	rs242302	21	28843274	0.248225	-	-	intergenic_variant	A	-	-	-	-	-
1-10	rs7015648	8	14873709	0.248225	SGCZ	ENSG00000185053	intron_variant	A	0.6415	0.2522	0.3532	0.1153	0.2485
1-10	rs8047238	16	82459672	0.248225	-	-	intergenic_variant	A	0.6679	0.1671	0.0774	0.1302	0.2301
1-10	rs1438628	2	5643937	0.248074	-	-	intergenic_variant	G	0.0711	0.719	0.6548	0.5984	0.4785
1-10	rs7161677	14	94363810	0.248074	AL132642.3	ENSG00000281432	non_coding_transcript_exon_variant	T	-	-	-	-	-
1-10	rs7161677	14	94363810	0.248074	AL132642.2	ENSG00000279593	non_coding_transcript_exon_variant	T	0.9357	0.7248	0.6925	0.8827	0.7515
1-10	rs6044055	20	16500093	0.248046	KIF16B	ENSG00000089177	intron_variant	C	0.0537	0.2579	0.377	0.2744	0.2648
1-10	rs6034227	20	15585409	0.247482	MACROD2	ENSG00000172264	intron_variant	G	0.4009	0.0591	0.1071	0.0666	0.1616
1-10	rs4860411	4	62229733	0.246887	ADGRL3	ENSG00000150471	intron_variant	A	0.2655	0.5807	0.5109	0.6581	0.4172
1-10	rs7279893	21	16545528	0.246871	-	-	intergenic_variant	C	0.9206	0.4957	0.5476	0.3807	0.4121
1-10	rs8003401	14	72838655	0.246871	RGS6	ENSG00000182732	intron_variant	A	0.0023	0	0	0.002	0.001
1-10	rs17505926	7	83158344	0.246756	SEMA3E	ENSG00000170381	intron_variant	T	0.1914	0.4683	0.3849	0.6769	0.6421
1-10	rs7826970	8	23796319	0.245037	-	-	regulatory_region_variant	G	0.4667	0.049	0.003	0.0169	0.0706
1-10	rs10520891	5	23458289	0.244924	AC109445.1	ENSG00000248591	downstream_gene_variant	G	0.1195	0.3415	0.2679	0.5865	0.2945
1-10	rs9530261	13	74502332	0.244924	KLF12	ENSG00000118922	intron_variant	C	0.1513	0.634	0.2123	0.5736	0.4427
1-10	rs4516492	2	137055404	0.244861	-	-	intergenic_variant	A	0.1127	0.4438	0.1677	0.6213	0.5092
1-10	rs12907018	15	48519932	0.244681	SLC12A1	ENSG00000074803	intron_variant	A	0.618	0.3127	0.7629	0.0934	0.2249
1-10	rs9685080	4	40276103	0.244681	-	-	intergenic_variant	G	0.6846	0.3646	0.3542	0.2644	0.4213
1-10	rs9994274	4	40287396	0.244681	-	-	intergenic_variant	G	0.6891	0.2579	0.4534	0.1054	0.3006
1-10	rs6430676	2	137846562	0.244608	THSD7B	ENSG00000144229	intron_variant	C	0.466	0.1527	0.2917	0.1014	0.135
1-10	rs1468900	2	75449983	0.244581	-	-	intergenic_variant	G	0.3306	0.1182	0.2937	0.0915	0.2843
1-10	rs12538253	7	75388031	0.243167	-	-	regulatory_region_variant	C	0.1369	0.196	0.3006	0.3022	0.2505
1-10	rs639216	1	120217414	0.243167	PHGDH	ENSG00000092621	intron_variant	G	-	-	-	-	-
1-10	rs4746603	10	68373097	0.242892	CTNNA3	ENSG00000183230	intron_variant	T	0.5998	0.7738	0.9931	0.6282	0.6329
1-10	rs12929500	16	10692832	0.2425	-	-	intergenic_variant	C	0.7859	0.4568	0.3571	0.168	0.1391
1-10	rs10017184	4	56055617	0.241132	-	-	intergenic_variant	A	0.3616	0.036	0.1607	0.0129	0.0286
1-10	rs6752189	2	164149690	0.240979	RNU6-627P	ENSG00000200902	downstream_gene_variant	T	0.2829	0.147	0.4117	0.1541	0.1411
1-10	rs12421865	11	18742043	0.240204	IGSF22	ENSG00000179057	intron_variant	G	0.0772	0.3084	0.1944	0.2058	0.1431
1-10	rs12987658	2	66815660	0.240204	LINC01798	ENSG00000232046	intron_variant,non_coding_transcript_variant	C	0.0862	0.4539	0.2143	0.5755	0.409
1-10	rs265569	12	58527339	0.240204	-	-	intergenic_variant	C	0.8873	0.464	0.3373	0.4821	0.5317
1-10	rs10798580	1	177864554	0.239921	-	-	intergenic_variant	A	0.2277	0.402	0.1438	0.4155	0.4243
1-10	rs7916268	10	113295975	0.239921	-	-	intergenic_variant	T	0.2436	0.1888	0.2024	0.2227	0.1881
1-10	rs1556897	10	82029072	0.239469	MAT1A	ENSG00000151224	downstream_gene_variant	C	0.3472	0.5346	0.9494	0.496	0.5562
1-10	rs9952224	18	23583173	0.239469	-	-	intergenic_variant	G	0.556	0.2478	0.1597	0.0567	0.1012
1-10	rs2134837	1	75278236	0.239432	NA	NA	NA	NA	NA	NA	NA	NA	NA
1-11	rs7621645	3	789427	0.398819	LINC01266	ENSG00000224957	intron_variant,non_coding_transcript_variant	T	0.6074	0.3761	0.3839	0.3579	0.4141
1-11	rs7791106	7	78537682	0.305138	MAGI2	ENSG00000187391	intron_variant	T	0.5325	0.1873	0.2262	0.1044	0.1973
1-11	rs11858865	15	36907482	0.305042	C15orf41	ENSG00000186073	intron_variant	A	0.0492	0.0677	0.0327	0.1243	0.0276
1-11	rs17161455	11	71094472	0.301829	FLJ42102	ENSG00000172900	intron_variant,non_coding_transcript_variant	C	0.1104	0.1196	0.2887	0.0805	0.3906
1-11	rs12243326	10	114788815	0.289556	TCF7L2	ENSG00000148737	intron_variant	C	0.3154	0.2089	0.0109	0.2853	0.2209
1-11	rs4597421	18	66579609	0.28326	CCDC102B	ENSG00000150636	intron_variant	G	0.0454	0.4049	0.6062	0.3419	0.317
1-11	rs812220	3	101773841	0.280226	-	-	intergenic_variant	A	0.4667	0.5706	0.3958	0.7326	0.6708
1-11	rs661946	11	114430609	0.280144	NXPE1	ENSG00000095110	upstream_gene_variant	T	0.4576	0.3156	0.6696	0.336	0.3119
1-11	rs11125883	2	61710573	0.280108	XPO1	ENSG00000082898	intron_variant	C	0.1082	0.3458	0.4187	0.3748	0.2035
1-11	rs2964755	5	6235302	0.274661	-	-	intergenic_variant	G	-	-	-	-	-
1-11	rs13388095	2	153286715	0.270283	FMNL2	ENSG00000157827	intron_variant	G	0.2943	0.1455	0.0536	0.1948	0.0859
1-11	rs2172930	12	63037634	0.270076	PPM1H	ENSG00000111110	downstream_gene_variant	C	0.8442	0.4438	0.5883	0.5577	0.5849
1-11	rs7239674	18	27976234	0.268866	-	-	intergenic_variant	T	0.2943	0.1124	0.0387	0.0775	0.0665
1-11	rs8031580	15	51487670	0.268077	MIR4713HG	ENSG00000259240	intron_variant,non_coding_transcript_variant	A	0.8419	0.4006	0.381	0.4503	0.5143
1-11	rs17638867	17	34052513	0.265417	AP2B1	ENSG00000006125	downstream_gene_variant	T	0.0809	0.1527	0.0357	0.2087	0.2699
1-11	rs2062850	3	7849434	0.264957	-	-	intergenic_variant	A	0.7504	0.8329	0.9871	0.7763	0.8773
1-11	rs13103252	4	23572152	0.262945	AC093607.1	ENSG00000250137	intron_variant,non_coding_transcript_variant	G	0.8351	0.4971	0.3284	0.5368	0.5368
1-11	rs2873645	8	118515249	0.262677	-	-	intergenic_variant	A	0.4924	0.3314	0.2788	0.2594	0.2331
1-11	rs10894834	11	134376325	0.26253	AP004608.1	ENSG00000255545	downstream_gene_variant	C	0.7239	0.4726	0.375	0.3479	0.4734
1-11	rs9466976	6	23905915	0.262398	-	-	intergenic_variant	C	0.6346	0.6455	0.4821	0.5348	0.4959
1-11	rs6759463	2	119844557	0.261381	-	-	intergenic_variant	G	0.3056	0.33	0.3095	0.4871	0.3875
1-11	rs951449	4	7206401	0.259313	SORCS2	ENSG00000184985	intron_variant	C	0.8321	0.5965	0.9306	0.4553	0.5849
1-11	rs9632555	7	12955892	0.258143	AC011287.1	ENSG00000229618	intron_variant,non_coding_transcript_variant	T	0.2867	0.121	0.1399	0.1511	0.3047
1-11	rs11640508	16	18116792	0.254377	AC091489.1	ENSG00000260242	intron_variant,non_coding_transcript_variant	A	0.1732	0.6873	0.7649	0.8141	0.8252
1-11	rs8101468	19	33680782	0.252899	LRP3	ENSG00000130881	upstream_gene_variant	A	0.3245	0.2709	0.501	0.2455	0.5399
1-11	rs10202489	2	136494186	0.248752	-	-	intergenic_variant	A	0.118	0.4467	0.3829	0.6143	0.3405
1-11	rs3967463	4	164884894	0.248575	MARCH1	ENSG00000145416	intron_variant	G	0.323	0.683	0.4692	0.6332	0.5174
1-11	rs17329188	2	60331164	0.247759	AC007100.1	ENSG00000271955	upstream_gene_variant	G	0.1793	0.2378	0.2252	0.2704	0.2014
1-11	rs6967370	7	38600176	0.247759	AMPH	ENSG00000078053	intron_variant	G	0.8048	0.8429	0.9653	0.8419	0.7986
1-11	rs10873913	1	77291188	0.247141	-	-	intergenic_variant	A	0.4818	0.817	0.9603	0.9543	0.9407
1-11	rs912699	6	2728935	0.246602	MYLK4	ENSG00000145949	intron_variant	G	0.5764	0.8343	0.9474	0.9165	0.8354
1-11	rs36069550	4	69500664	0.245024	-	-	intergenic_variant	G	-	-	-	-	-
1-11	rs36069550	4	69500664	0.245024	-	-	intergenic_variant	G	-	-	-	-	-
1-11	rs6752189	2	164149690	0.242328	RNU6-627P	ENSG00000200902	downstream_gene_variant	T	0.2829	0.147	0.4117	0.1541	0.1411
1-11	rs7226445	18	8355048	0.241104	PTPRM	ENSG00000173482	intron_variant	C	0.1755	0.3012	0.1607	0.332	0.2444
1-11	rs7916089	10	36643454	0.241104	-	-	intergenic_variant	C	0.2625	0.1527	0.1597	0.2863	0.3466
1-11	rs7659471	4	97915370	0.240914	-	-	intergenic_variant	T	0.3245	0.281	0.4137	0.4871	0.3231
1-11	rs4775351	15	61335131	0.240762	RORA	ENSG00000069667	intron_variant	C	0.5136	0.2983	0.5913	0.169	0.4233
1-11	rs4937722	11	132672291	0.240762	OPCML	ENSG00000183715	intron_variant	T	0.5083	0.6599	0.2004	0.7435	0.4499
1-11	rs17231419	2	197127249	0.239017	HECW2	ENSG00000138411	intron_variant	T	0.0741	0.1988	0.2272	0.2744	0.0961
1-11	rs17419055	2	204454414	0.237542	-	-	intergenic_variant	A	-	-	-	-	-
1-11	rs991970	7	9176026	0.237542	AC004852.2	ENSG00000278254	intron_variant,non_coding_transcript_variant	C	0.1051	0.1124	0.2649	0.1501	0.0992
1-11	rs1538913	20	45653969	0.236355	EYA2	ENSG00000064655	intron_variant	G	0.3003	0.6326	0.6101	0.8241	0.7883
1-11	rs10507731	13	66744625	0.236326	-	-	intergenic_variant	G	0.1936	0.1988	0.0903	0.325	0.271
1-11	rs7629216	3	152005	0.236326	-	-	intergenic_variant	C	-	-	-	-	-
1-11	rs12498704	4	40690330	0.235544	-	-	intergenic_variant	G	0.2428	0.2579	0.5486	0.3628	0.3722
1-11	rs2739454	19	51320580	0.235544	KLK1	ENSG00000167748	downstream_gene_variant	A	0.2216	0.2738	0.2113	0.4036	0.3497
1-11	rs2251575	17	1037132	0.234827	ABR	ENSG00000159842	intron_variant	G	0.7821	0.9798	1	0.9901	1
1-11	rs2251575	17	1037132	0.234827	ABR	ENSG00000278741	intron_variant	A	-	-	-	-	-
1-11	rs11047323	12	24384154	0.234397	SOX5-AS1	ENSG00000256120	intron_variant,non_coding_transcript_variant	G	0.0734	0.2017	0.0794	0.2863	0.1759
1-11	rs6956026	7	24390824	0.234247	-	-	intergenic_variant	A	0.8979	0.6859	0.8423	0.5616	0.7883
1-11	rs2837481	21	41565412	0.23327	DSCAM	ENSG00000171587	intron_variant	T	0.3744	0.389	0.3065	0.3966	0.4571
1-11	rs1877410	4	141227577	0.231609	SCOC-AS1	ENSG00000196951	intron_variant,non_coding_transcript_variant	C	0.7481	0.3588	0.4077	0.2863	0.4591
1-11	rs1936075	1	164992228	0.231154	-	-	intergenic_variant	C	-	-	-	-	-
1-11	rs3087731	2	33788156	0.231154	RASGRP3	ENSG00000152689	3_prime_UTR_variant	T	0.2995	0.2522	0.0873	0.2744	0.1575
1-11	rs9511399	13	25236232	0.231033	-	-	intergenic_variant	G	-	-	-	-	-
1-11	rs6533209	4	106482887	0.230546	ARHGEF38	ENSG00000236699	intron_variant	G	0.329	0.4697	0.3145	0.4553	0.4489
1-11	rs4508848	4	92615579	0.230537	-	-	intergenic_variant	C	0.5197	0.3775	0.2034	0.3797	0.365
1-11	rs6699701	1	28298951	0.230458	XKR8	ENSG00000158156	downstream_gene_variant	A	-	-	-	-	-
1-11	rs4801754	19	48764857	0.229566	CARD8-AS1	ENSG00000268001	downstream_gene_variant	A	0.2799	0.4611	0.6399	0.5328	0.4346
1-11	rs7044189	9	112629397	0.229014	PALM2-AKAP2	ENSG00000157654	intron_variant	A	0.646	0.7104	0.6845	0.5517	0.6626
1-11	rs4729435	7	77090958	0.227537	GCNT1P5	ENSG00000237620	non_coding_transcript_exon_variant	G	0.73	0.6297	0.7897	0.4066	0.8047
1-11	rs13338795	16	86324436	0.227103	LINC02135	ENSG00000268532	intron_variant,non_coding_transcript_variant	T	0.2458	0.3775	0.1964	0.4483	0.5971
1-11	rs17054916	9	92081623	0.226976	SEMA4D	ENSG00000187764	intron_variant	G	0.671	0.8487	0.8204	0.9225	0.7955
1-11	rs9510760	13	24077138	0.226976	LINC00352	ENSG00000227893	downstream_gene_variant	G	0.3139	0.3141	0.4901	0.3012	0.32
1-11	rs2327891	6	138754323	0.226313	NHSL1	ENSG00000135540	missense_variant	C	-	-	-	-	-
1-11	rs12820199	12	98243958	0.224345	-	-	intergenic_variant	A	0.348	0.4611	0.252	0.5298	0.3712
1-11	rs1535546	6	17176032	0.224313	-	-	intergenic_variant	A	-	-	-	-	-
1-11	rs6506526	18	7694402	0.224313	PTPRM	ENSG00000173482	intron_variant	A	0.1679	0.0086	0.0268	0.003	0
1-11	rs4923807	15	39193242	0.224192	AC013652.1	ENSG00000259345	intron_variant,non_coding_transcript_variant	A	-	-	-	-	-
1-11	rs6789499	3	67861686	0.224145	SUCLG2-AS1	ENSG00000241316	intron_variant,non_coding_transcript_variant	A	0.5257	0.5994	0.7649	0.6879	0.6738
1-11	rs4798449	18	6496736	0.223763	AP005202.2	ENSG00000266065	downstream_gene_variant	C	0.3926	0.6916	0.6994	0.6054	0.5491
1-11	rs17047502	1	207768733	0.223691	CR1	ENSG00000203710	intron_variant	C	0.2617	0.0245	0	0.003	0
1-11	rs11587780	1	176887445	0.223291	ASTN1	ENSG00000152092	intron_variant	G	0.208	0.0994	0.0248	0.1183	0.1656
1-11	rs9317883	13	70724421	0.223291	-	-	intergenic_variant	C	0.1649	0.2378	0.5238	0.2614	0.2658
1-11	rs13400448	2	57135651	0.223065	-	-	intergenic_variant	T	0.4599	0.3473	0.506	0.163	0.2229
1-11	rs9379577	6	23775595	0.223061	-	-	intergenic_variant	A	0.1014	0.1945	0.1349	0.2495	0.1616
1-11	rs10475241	5	3895815	0.22288	-	-	intergenic_variant	C	0.0703	0.0504	0.1706	0.0795	0.044
1-11	rs12743862	1	27028221	0.22288	NA	NA	NA	NA	NA	NA	NA	NA	NA
1-11	rs10132900	14	78307336	0.222269	ADCK1	ENSG00000063761	intron_variant	T	0.0764	0.0893	0.0327	0.1421	0.1033
1-11	rs9407391	9	7819715	0.221987	DMAC1	ENSG00000137038	intron_variant,non_coding_transcript_variant	G	0.3442	0.2896	0.1171	0.3917	0.226
1-11	rs5757642	22	39764824	0.221391	SYNGR1	ENSG00000100321	intron_variant	C	0.7436	0.7695	0.999	0.6262	0.8824
1-11	rs6069909	20	55428489	0.220747	-	-	intergenic_variant	A	-	-	-	-	-
1-11	rs6449986	5	68234769	0.220747	AC093523.1	ENSG00000249335	intron_variant,non_coding_transcript_variant	G	0.9123	0.3473	0.3145	0.4264	0.5798
1-11	rs6931341	6	112603809	0.22053	AL365214.3	ENSG00000281613	intron_variant	T	0.6082	0.4928	0.7292	0.34	0.4162
1-11	rs6026214	20	56936871	0.219987	RAB22A	ENSG00000124209	3_prime_UTR_variant	A	0.8048	0.4798	0.4643	0.4324	0.6503
1-11	rs930273	3	10659768	0.219349	ATP2B2	ENSG00000157087	intron_variant	T	0.5068	0.7867	0.4097	0.8559	0.7372
1-11	rs10785412	12	43405292	0.21859	-	-	intergenic_variant	G	0.5265	0.4078	0.38	0.4354	0.2975
1-11	rs168482	4	68808967	0.218287	TMPRSS11A	ENSG00000187054	intron_variant	T	0.6989	0.5922	0.8145	0.7336	0.7515
1-11	rs756641	9	21902354	0.218287	AL359922.1	ENSG00000264545	intron_variant,NMD_transcript_variant	A	0.23	0.4251	0.369	0.1958	0.2413
1-11	rs11768410	7	82968487	0.217743	-	-	intergenic_variant	T	0.2852	0.5187	0.4494	0.5815	0.6074
1-11	rs4780400	16	11837682	0.217188	TXNDC11	ENSG00000153066	upstream_gene_variant	G	0.4493	0.7493	0.7331	0.7803	0.7474
1-11	rs4653311	1	38109157	0.216793	-	-	intergenic_variant	A	0.0817	0.2017	0.2847	0.2406	0.1309
1-11	rs10239446	7	82960004	0.215841	-	-	intergenic_variant	A	0.789	0.4424	0.3552	0.2475	0.3016
1-11	rs2487161	7	151033628	0.215735	-	-	intergenic_variant	C	0.5643	0.5014	0.6468	0.163	0.3589
1-11	rs6697935	1	154712358	0.215735	KCNN3	ENSG00000143603	intron_variant	C	0.6853	0.7118	0.7887	0.5398	0.6513
1-11	rs804446	12	119985547	0.215322	AC002070.1	ENSG00000248636	intron_variant,non_coding_transcript_variant	G	0.9319	0.6801	0.9226	0.5706	0.8149
1-11	rs12583100	13	59914434	0.215265	-	-	intergenic_variant	A	0.0537	0.1801	0.1627	0.17	0.1442
1-11	rs7544781	1	34928441	0.214725	-	-	intergenic_variant	T	0.2443	0.3948	0.5278	0.4553	0.4029
1-11	rs4606561	12	23480328	0.214707	-	-	intergenic_variant	A	0.5356	0.7695	0.9514	0.8241	0.9325
1-11	rs7212228	17	12468793	0.214114	LINC00670	ENSG00000179136	intron_variant,non_coding_transcript_variant	A	0.5507	0.3516	0.5377	0.2326	0.4376
1-11	rs4900792	14	48111243	0.213248	MDGA2	ENSG00000139915	intron_variant	G	-	-	-	-	-
1-11	rs13427590	2	198516821	0.213122	RFTN2	ENSG00000162944	intron_variant	T	0.1573	0.3804	0.2222	0.5199	0.5235
1-11	rs204089	16	77626860	0.212187	LINC02131	ENSG00000261154	intron_variant,non_coding_transcript_variant	A	0.1672	0.3314	0.129	0.3032	0.3926
1-11	rs4285070	4	22266680	0.211989	AC096719.1	ENSG00000250039	intron_variant,non_coding_transcript_variant	C	0.1868	0.1931	0.3313	0.1471	0.0838
1-11	rs7858983	9	10962971	0.211984	-	-	intergenic_variant	A	0.8389	0.3473	0.2163	0.4503	0.3149
1-11	rs7918199	10	129905429	0.211868	MKI67	ENSG00000148773	missense_variant	A	-	-	-	-	-
1-11	rs16946635	15	45951471	0.211322	SQOR	ENSG00000137767	intron_variant	C	0.6165	0.4597	0.5476	0.2853	0.4233
1-11	rs1125243	7	35366205	0.21107	-	-	intergenic_variant	A	0.2027	0.2464	0.0923	0.3141	0.3067
1-11	rs1501488	1	73996208	0.210111	-	-	intergenic_variant	C	0.7769	0.732	0.8938	0.8499	0.908
1-11	rs1882396	2	191716012	0.210111	-	-	intergenic_variant	G	0.767	0.5793	0.6935	0.341	0.501
1-11	rs1556897	10	82029072	0.210065	MAT1A	ENSG00000151224	downstream_gene_variant	C	0.3472	0.5346	0.9494	0.496	0.5562
1-11	rs17837729	7	157007665	0.209684	UBE3C	ENSG00000009335	intron_variant	A	0.6679	0.1326	0.0556	0.1243	0.0992
1-11	rs4787792	16	25981445	0.208772	HS3ST4	ENSG00000182601	intron_variant	T	0.4826	0.353	0.4444	0.3032	0.4499
1-11	rs7812248	7	11295119	0.20854	AC004160.1	ENSG00000230333	intron_variant,non_coding_transcript_variant	A	0.3064	0.2565	0.1448	0.3439	0.1636
1-11	rs6545804	2	60538609	0.208102	-	-	intergenic_variant	A	0.503	0.5245	0.7282	0.5775	0.5838
1-11	rs948346	18	8297072	0.207767	PTPRM	ENSG00000173482	intron_variant	C	0.0454	0.1254	0.0685	0.1123	0.0675
1-11	rs174253	2	160158746	0.207744	-	-	intergenic_variant	A	0.447	0.5648	0.6597	0.329	0.6227
1-11	rs7161677	14	94363810	0.207574	AL132642.3	ENSG00000281432	non_coding_transcript_exon_variant	T	-	-	-	-	-
1-11	rs7161677	14	94363810	0.207574	AL132642.2	ENSG00000279593	non_coding_transcript_exon_variant	T	0.9357	0.7248	0.6925	0.8827	0.7515
1-11	rs4369757	18	56138943	0.207391	AC105105.4	ENSG00000276403	upstream_gene_variant	C	0.3971	0.3285	0.2183	0.4672	0.3241
1-11	rs8097892	18	11905953	0.206951	MPPE1	ENSG00000154889	intron_variant	T	0.3517	0.6643	0.5774	0.4453	0.4601
1-11	rs12035897	1	168356750	0.206821	-	-	regulatory_region_variant	T	0.4092	0.3573	0.7054	0.2594	0.2699
1-11	rs12280970	11	63739568	0.206821	COX8A	ENSG00000176340	upstream_gene_variant	G	0.4531	0.072	0.0407	0.0467	0.089
1-11	rs4329614	10	125673547	0.206507	AC068058.1	ENSG00000234677	splice_region_variant,non_coding_transcript_exon_variant	G	0.5855	0.5548	0.2421	0.6491	0.4581
1-11	rs7569100	2	121554317	0.204886	GLI2	ENSG00000074047	intron_variant	G	0.767	0.2161	0.0407	0.0646	0.0225
1-11	rs2729536	7	111783764	0.204663	DOCK4	ENSG00000128512	intron_variant	G	0.7829	0.804	0.7252	0.8678	0.9571
1-11	rs207417	2	31540926	0.204342	-	-	regulatory_region_variant	C	0.2005	0.6873	0.9177	0.6044	0.7157
1-11	rs9497196	6	145497217	0.204342	-	-	intergenic_variant	C	0.295	0.4035	0.502	0.34	0.5184
1-11	rs13232914	7	9780728	0.204299	AC060834.2	ENSG00000234710	intron_variant,non_coding_transcript_variant	G	0.5484	0.1527	0.1825	0.1978	0.3569
1-11	rs12464185	2	107648312	0.204264	-	-	intergenic_variant	C	0.1082	0.0317	0.002	0.0437	0.0225
1-11	rs12307857	12	66655839	0.203871	AC078889.1	ENSG00000256072	upstream_gene_variant	C	0.4115	0.2233	0.2351	0.0895	0.2229
1-11	rs530822	6	124879373	0.203659	NKAIN2	ENSG00000188580	intron_variant	G	0.1846	0.3833	0.2738	0.331	0.2127
1-11	rs7357049	6	4067046	0.203356	PRPF4B	ENSG00000112739	downstream_gene_variant	T	0.4992	0.147	0.248	0.1431	0.2229
1-11	rs2333685	1	183565989	0.203091	SMG7	ENSG00000116698	intron_variant,non_coding_transcript_variant	C	0.4372	0.3516	0.1935	0.3996	0.3354
1-11	rs242302	21	28843274	0.203091	-	-	intergenic_variant	A	-	-	-	-	-
1-11	rs13274646	8	130260946	0.202858	AC103833.1	ENSG00000253225	upstream_gene_variant	T	0.2481	0.196	0.2827	0.3847	0.3282
1-11	rs10766560	11	19466002	0.202805	NAV2	ENSG00000166833	intron_variant	C	0.2118	0.2997	0.5417	0.2744	0.4162
1-11	rs11580042	1	172810806	0.202278	AL031599.1	ENSG00000224228	intron_variant,non_coding_transcript_variant	C	0.1104	0.245	0.1081	0.496	0.2618
1-11	rs13120633	4	139234254	0.202278	LINC00498	ENSG00000248397	upstream_gene_variant	G	0.1233	0.1599	0.1548	0.169	0.1329
1-11	rs1385545	3	23121967	0.202278	-	-	intergenic_variant	G	0.8684	0.8746	0.8135	0.8698	0.8303
1-12	rs1978440	5	169928357	0.377016	KCNIP1	ENSG00000182132	upstream_gene_variant	G	0.6876	0.7666	0.869	0.6272	0.7536
1-12	rs9568981	13	54678589	0.376179	-	-	intergenic_variant	G	0.4962	0.3242	0.2649	0.2356	0.2065
1-12	rs4787792	16	25981445	0.3659	HS3ST4	ENSG00000182601	intron_variant	T	0.4826	0.353	0.4444	0.3032	0.4499
1-12	rs11843304	13	84579480	0.365602	-	-	intergenic_variant	C	0.1717	0.0115	0	0.001	0
1-12	rs17161455	11	71094472	0.365602	FLJ42102	ENSG00000172900	intron_variant,non_coding_transcript_variant	C	0.1104	0.1196	0.2887	0.0805	0.3906
1-12	rs11232147	11	80168362	0.363747	-	-	intergenic_variant	C	0.3964	0.3372	0.3591	0.0885	0.138
1-12	rs8101468	19	33680782	0.351266	LRP3	ENSG00000130881	upstream_gene_variant	A	0.3245	0.2709	0.501	0.2455	0.5399
1-12	rs1528961	5	136793148	0.350469	SPOCK1	ENSG00000152377	intron_variant	T	0.1997	0.4251	0.6458	0.4334	0.6401
1-12	rs2415847	14	44691076	0.348178	LINC02307	ENSG00000258969	intron_variant,non_coding_transcript_variant	G	0.4304	0.7406	0.5575	0.7376	0.6186
1-12	rs9556844	13	98567640	0.343633	-	-	intergenic_variant	G	0.618	0.2536	0.6885	0.2097	0.3088
1-12	rs4672859	2	218789397	0.342609	TNS1	ENSG00000079308	intron_variant	T	0.8517	0.304	0.3036	0.2525	0.3425
1-12	rs12421865	11	18742043	0.332283	IGSF22	ENSG00000179057	intron_variant	G	0.0772	0.3084	0.1944	0.2058	0.1431
1-12	rs7754992	6	132749585	0.330293	-	-	intergenic_variant	G	-	-	-	-	-
1-12	rs6490731	13	23072446	0.329945	-	-	intergenic_variant	T	0.4962	0.1052	0.3125	0.0825	0.0951
1-12	rs6026214	20	56936871	0.32656	RAB22A	ENSG00000124209	3_prime_UTR_variant	A	0.8048	0.4798	0.4643	0.4324	0.6503
1-12	rs1501488	1	73996208	0.326346	-	-	intergenic_variant	C	0.7769	0.732	0.8938	0.8499	0.908
1-12	rs11629409	14	77318518	0.321066	LRRC74A	ENSG00000100565	intron_variant	C	-	-	-	-	-
1-12	rs4664587	2	153331400	0.320154	FMNL2	ENSG00000157827	intron_variant	C	0.447	0.4553	0.6319	0.3181	0.3926
1-12	rs6415829	9	122442505	0.319664	-	-	intergenic_variant	G	0.7156	0.4914	0.4425	0.5219	0.4734
1-12	rs16952608	16	53897352	0.316965	FTO	ENSG00000140718	intron_variant	C	0.4909	0.0749	0.1617	0.0477	0.1196
1-12	rs7652154	3	7259684	0.316965	GRM7	ENSG00000196277	intron_variant	A	0.4433	0.2363	0.2411	0.4066	0.3098
1-12	rs9511399	13	25236232	0.315645	-	-	intergenic_variant	G	-	-	-	-	-
1-12	rs11135239	5	162520134	0.315042	AC113414.1	ENSG00000254186	intron_variant,non_coding_transcript_variant	A	0.438	0.4452	0.2748	0.6034	0.3497
1-12	rs9888988	16	73495661	0.31032	ZFHX3	ENSG00000140836	intron_variant	C	0.1513	0.5014	0.2698	0.7833	0.7301
1-12	rs3781503	10	121571507	0.308598	INPP5F	ENSG00000198825	intron_variant	C	0.4372	0.3617	0.2302	0.4463	0.7219
1-12	rs6064637	20	56859730	0.306609	PPP4R1L	ENSG00000124224	intron_variant,non_coding_transcript_variant	C	0.4607	0.5245	0.5417	0.5885	0.2935
1-12	rs8063608	16	54755919	0.306609	-	-	intergenic_variant	A	0.4002	0.6182	0.3194	0.6044	0.5481
1-12	rs13388095	2	153286715	0.305165	FMNL2	ENSG00000157827	intron_variant	G	0.2943	0.1455	0.0536	0.1948	0.0859
1-12	rs7713655	5	161447161	0.305165	GABRG2	ENSG00000113327	intron_variant	A	0.4221	0.1095	0.1498	0.0586	0.1984
1-12	rs7940244	11	71221574	0.304861	AP000867.2	ENSG00000254924	upstream_gene_variant	C	0.4781	0.5014	0.5248	0.7644	0.2648
1-12	rs9880190	3	5450470	0.304861	-	-	intergenic_variant	G	0.5144	0.8141	0.6925	0.6928	0.5951
1-12	rs4319733	15	88219661	0.30327	AC020687.1	ENSG00000259560	intron_variant,non_coding_transcript_variant	A	0.4796	0.1715	0.2629	0.2058	0.2597
1-12	rs4896896	6	147243419	0.302228	STXBP5-AS1	ENSG00000233452	intron_variant,non_coding_transcript_variant	G	0.1241	0.4539	0.4474	0.5666	0.5072
1-12	rs10476170	5	175247862	0.300082	CPLX2	ENSG00000145920	intron_variant	C	0.4622	0.7594	0.755	0.7048	0.546
1-12	rs10832008	11	13276329	0.298834	-	-	intergenic_variant	T	0.1634	0.1499	0.2312	0.1471	0.2014
1-12	rs6027346	20	58720452	0.29762	MIR646HG	ENSG00000228340	intron_variant,non_coding_transcript_variant	C	0.8026	0.1931	0.4236	0.0885	0.1728
1-12	rs6773689	3	172031363	0.294803	FNDC3B	ENSG00000075420	intron_variant	A	0.4448	0.1816	0.1607	0.3042	0.4059
1-12	rs2382220	9	10603102	0.291761	PTPRD	ENSG00000153707	intron_variant	G	0.4077	0.4986	0.5526	0.4563	0.5481
1-12	rs10959509	9	11073873	0.291354	-	-	intergenic_variant	C	0.2103	0.1614	0.2321	0.2256	0.1227
1-12	rs11917733	3	60090683	0.29081	FHIT	ENSG00000189283	intron_variant	C	0.1876	0.2435	0.2589	0.2614	0.1544
1-12	rs7848457	9	119914590	0.290323	ASTN2	ENSG00000148219	intron_variant	A	0.0946	0.0202	0	0.001	0
1-12	rs7659471	4	97915370	0.288424	-	-	intergenic_variant	T	0.3245	0.281	0.4137	0.4871	0.3231
1-12	rs4652171	1	176345256	0.287935	-	-	intergenic_variant	T	0.1346	0.0231	0.0843	0.0149	0.1616
1-12	rs12956753	18	67393185	0.28743	DOK6	ENSG00000206052	intron_variant	T	0.1445	0.1628	0.0288	0.2157	0.1943
1-12	rs1115083	16	26293284	0.285714	-	-	intergenic_variant	G	0.0787	0.4438	0.6776	0.3956	0.3804
1-12	rs1571991	1	79471959	0.285237	ADGRL4	ENSG00000162618	intron_variant	G	0.5015	0.7233	0.7024	0.7475	0.6544
1-12	rs2852716	1	159153480	0.284771	CADM3	ENSG00000162706	intron_variant	A	0.8033	0.6081	0.6696	0.5129	0.5194
1-12	rs11232161	11	80195131	0.282225	-	-	intergenic_variant	T	0.6029	0.3963	0.381	0.0775	0.2249
1-12	rs1422337	5	151801207	0.281477	NMUR2	ENSG00000132911	intron_variant,non_coding_transcript_variant	A	0.211	0.2406	0.2956	0.1938	0.1708
1-12	rs975951	2	20331338	0.280919	-	-	regulatory_region_variant	A	-	-	-	-	-
1-12	rs12497958	3	158527448	0.280101	MFSD1	ENSG00000118855	intron_variant	C	0.261	0.1182	0.2103	0.1233	0.1258
1-12	rs6483413	11	88477162	0.279062	GRM5	ENSG00000168959	intron_variant	A	0.149	0.4813	0.6726	0.5487	0.7965
1-12	rs10792468	11	79898818	0.278444	-	-	intergenic_variant	T	0.472	0.366	0.6399	0.3042	0.4182
1-12	rs955760	10	97123885	0.278444	SORBS1	ENSG00000095637	intron_variant	A	0.6876	0.6844	0.3234	0.5795	0.638
1-12	rs13148223	4	156762493	0.278371	ASIC5	ENSG00000256394	intron_variant	A	0.0794	0.5533	0.7946	0.5626	0.4806
1-12	rs13148223	4	156762493	0.278371	AC093830.1	ENSG00000262505	intron_variant	A	-	-	-	-	-
1-12	rs17082236	6	152470752	0.278268	SYNE1	ENSG00000131018	missense_variant	A	0.3283	0.0865	0.001	0.0646	0.0194
1-12	rs10488244	7	13100035	0.276062	AC011287.1	ENSG00000229618	intron_variant,non_coding_transcript_variant	T	0.1664	0.0288	0	0.0368	0.0184
1-12	rs10197919	2	112924973	0.2749	FBLN7	ENSG00000144152	intron_variant	A	0.0923	0.3026	0.2192	0.4195	0.2761
1-12	rs158850	5	163083532	0.2749	-	-	intergenic_variant	T	0.1868	0.17	0.1161	0.2366	0.2802
1-12	rs7657880	4	70371555	0.272125	UGT2B4	ENSG00000156096	intron_variant,non_coding_transcript_variant	A	0.2602	0.1844	0.2153	0.1859	0.1953
1-12	rs9436924	1	53913080	0.270884	NA	NA	NA	NA	NA	NA	NA	NA	NA
1-12	rs10792473	11	79907430	0.270445	-	-	intergenic_variant	A	-	-	-	-	-
1-12	rs9632555	7	12955892	0.270445	AC011287.1	ENSG00000229618	intron_variant,non_coding_transcript_variant	T	0.2867	0.121	0.1399	0.1511	0.3047
1-12	rs11134042	5	4281622	0.268817	-	-	intergenic_variant	A	0.0719	0.1153	0.1071	0.1183	0.1247
1-12	rs12128520	1	215025255	0.268817	-	-	intergenic_variant	A	0.0703	0.0187	0	0.0557	0.0348
1-12	rs11687529	2	20067295	0.268036	LINC00954	ENSG00000228784	upstream_gene_variant	A	0.5877	0.9164	0.756	0.8857	0.9274
1-12	rs405731	1	55033582	0.267146	ACOT11	ENSG00000162390	intron_variant	T	0.621	0.3098	0.3968	0.1511	0.3609
1-12	rs6697935	1	154712358	0.267146	KCNN3	ENSG00000143603	intron_variant	C	0.6853	0.7118	0.7887	0.5398	0.6513
1-12	rs2704102	4	110103485	0.265904	COL25A1	ENSG00000188517	intron_variant	A	-	-	-	-	-
1-12	rs11724936	4	143080615	0.265803	INPP4B	ENSG00000109452	intron_variant	G	0.0938	0.0893	0.0665	0.1213	0.0685
1-12	rs6929061	6	159903581	0.265803	-	-	intergenic_variant	A	0.059	0.0576	0.001	0.1133	0.0982
1-12	rs10515255	5	96521575	0.264733	RIOK2	ENSG00000058729	upstream_gene_variant	C	-	-	-	-	-
1-12	rs6053754	20	5842518	0.264676	SHLD1	ENSG00000171984	intron_variant	C	0.2927	0.3833	0.4544	0.2783	0.3926
1-12	rs8003401	14	72838655	0.263487	RGS6	ENSG00000182732	intron_variant	A	0.0023	0	0	0.002	0.001
1-12	rs9827866	3	98273979	0.263199	AC021660.3	ENSG00000285635	intron_variant,NMD_transcript_variant	C	0.208	0.2666	0.3383	0.3082	0.3579
1-12	rs10809325	9	11073967	0.262676	-	-	intergenic_variant	A	0.3812	0.6023	0.7123	0.3678	0.637
1-12	rs8049226	16	52457142	0.262676	-	-	intergenic_variant	G	0.7526	0.5086	0.8115	0.4016	0.6125
1-12	rs1002456	16	57852819	0.262146	AC092118.1	ENSG00000187185	downstream_gene_variant	A	0.671	0.5173	0.2946	0.3797	0.5174
1-12	rs11702972	22	44924394	0.260739	-	-	intergenic_variant	A	0.0938	0.2205	0.255	0.4036	0.3558
1-12	rs13274646	8	130260946	0.260739	AC103833.1	ENSG00000253225	upstream_gene_variant	T	0.2481	0.196	0.2827	0.3847	0.3282
1-12	rs11125883	2	61710573	0.260467	XPO1	ENSG00000082898	intron_variant	C	0.1082	0.3458	0.4187	0.3748	0.2035
1-12	rs8181385	10	19560960	0.260467	MALRD1	ENSG00000204740	intron_variant	T	0.4002	0.5043	0.3294	0.327	0.2076
1-12	rs10020692	4	167843608	0.260365	SPOCK3	ENSG00000196104	intron_variant	C	0.7958	0.4726	0.7143	0.5378	0.6411
1-12	rs755627	10	6630095	0.259034	PRKCQ-AS1	ENSG00000237943	downstream_gene_variant	A	0.3457	0.5274	0.5744	0.6859	0.726
1-12	rs10162200	13	85615258	0.258467	-	-	intergenic_variant	C	0.5628	0.121	0.1091	0.1133	0.1503
1-12	rs4309483	18	56085917	0.258467	AC105105.2	ENSG00000267675	downstream_gene_variant	C	0.5182	0.7781	0.8244	0.7495	0.6094
1-12	rs7589808	2	126513548	0.258467	LINC01889	ENSG00000235491	intron_variant,non_coding_transcript_variant	G	-	-	-	-	-
1-12	rs9705571	12	128579558	0.258467	LINC02369	ENSG00000256551	intron_variant,non_coding_transcript_variant	T	0.4425	0.5187	0.502	0.5646	0.5634
1-12	rs4426079	10	85625165	0.258466	-	-	intergenic_variant	G	0.379	0.5519	0.5704	0.5765	0.5685
1-12	rs2047870	4	29777723	0.258307	-	-	intergenic_variant	C	0.8638	0.2738	0.5357	0.2763	0.2065
1-12	rs8057271	16	69267209	0.258106	SNTB2	ENSG00000168807	intron_variant	A	0.9274	0.3343	0.249	0.34	0.3374
1-12	rs11189381	10	99563198	0.258065	-	-	intergenic_variant	C	0.0514	0.1643	0.2391	0.0209	0.1278
1-12	rs8044756	16	54676323	0.257135	AC007491.1	ENSG00000283258	intron_variant,non_coding_transcript_variant	A	0.8888	0.6239	0.5903	0.497	0.6881
1-12	rs10910979	1	181653111	0.257	CACNA1E	ENSG00000198216	intron_variant	A	-	-	-	-	-
1-12	rs11074502	16	10022719	0.257	GRIN2A	ENSG00000183454	intron_variant	T	0.8578	0.585	0.2073	0.7247	0.3865
1-12	rs6497599	16	10069793	0.256977	GRIN2A	ENSG00000183454	intron_variant	A	0.4614	0.487	0.251	0.5547	0.2955
1-12	rs7633390	3	75861696	0.256977	-	-	intergenic_variant	A	-	-	-	-	-
1-12	rs7075720	10	70995288	0.25595	HKDC1	ENSG00000156510	intron_variant	C	0.7254	0.4726	0.7361	0.4145	0.4785
1-12	rs12800438	11	71171003	0.254752	NADSYN1	ENSG00000172890	intron_variant	A	0.3321	0.4654	0.38	0.7008	0.1513
1-12	rs6439308	3	131349427	0.254752	CPNE4	ENSG00000196353	intron_variant	G	0.7262	0.1585	0.1736	0.1272	0.2137
1-12	rs4416081	18	8228160	0.25475	PTPRM	ENSG00000173482	intron_variant	A	0.0507	0.0778	0.0367	0.0885	0.0787
1-12	rs6593686	1	96296426	0.25475	-	-	intergenic_variant	A	0.8162	0.9107	0.8829	0.9145	0.8497
1-12	rs9466387	6	22527784	0.25475	-	-	intergenic_variant	G	0.0787	0.0764	0.0169	0.0825	0.0726
1-12	rs2243517	13	78904797	0.254397	RNF219-AS1	ENSG00000234377	intron_variant,non_coding_transcript_variant	C	0.4758	0.2637	0.251	0.34	0.2832
1-12	rs139533	22	41677214	0.254324	RANGAP1	ENSG00000100401	5_prime_UTR_variant	A	-	-	-	-	-
1-12	rs4665304	2	26313406	0.253897	RAB10	ENSG00000084733	intron_variant	T	0.5809	0.7896	0.8899	0.7863	0.729
1-12	rs11669431	19	54903416	0.253569	-	-	intergenic_variant	C	-	-	-	-	-
1-12	rs11669431	19	54903416	0.253569	-	-	intergenic_variant	C	-	-	-	-	-
1-12	rs11669431	19	54903416	0.253569	-	-	regulatory_region_variant	C	0.4713	0.389	0.4325	0.4225	0.3415
1-12	rs11669431	19	54903416	0.253569	-	-	intergenic_variant	C	-	-	-	-	-
1-12	rs12243326	10	114788815	0.25354	TCF7L2	ENSG00000148737	intron_variant	C	0.3154	0.2089	0.0109	0.2853	0.2209
1-12	rs201051	6	6721713	0.25354	AL031123.1	ENSG00000226281	intron_variant,non_coding_transcript_variant	A	-	-	-	-	-
1-12	rs10924068	1	116896393	0.253446	-	-	intergenic_variant	A	0.2663	0.0807	0.0357	0.0129	0.0031
1-12	rs4979997	10	80435887	0.253104	AC012560.1	ENSG00000282863	downstream_gene_variant	C	0.236	0.0663	0.0645	0.0606	0.0194
1-12	rs6040760	20	11533337	0.253104	-	-	intergenic_variant	G	0.1483	0.2464	0.3601	0.2565	0.3824
1-12	rs6435681	2	212783175	0.253104	ERBB4	ENSG00000178568	intron_variant	G	0.8071	0.7853	0.9147	0.7833	0.7955
1-12	rs6459404	6	15281420	0.252252	JARID2	ENSG00000008083	intron_variant	C	0.5446	0.4813	0.5536	0.4563	0.547
1-12	rs12677392	8	4888974	0.252132	-	-	intergenic_variant	G	0.1301	0.1744	0.6042	0.1799	0.32
1-12	rs9852033	3	36649929	0.252132	-	-	intergenic_variant	G	0.2549	0.0173	0	0.001	0
1-12	rs7916089	10	36643454	0.250171	-	-	intergenic_variant	C	0.2625	0.1527	0.1597	0.2863	0.3466
1-12	rs8079205	17	53522432	0.249291	SMIM36	ENSG00000261873	downstream_gene_variant	T	0.3359	0.3833	0.7252	0.2505	0.3773
1-12	rs2729536	7	111783764	0.248909	DOCK4	ENSG00000128512	intron_variant	G	0.7829	0.804	0.7252	0.8678	0.9571
1-12	rs2739454	19	51320580	0.248909	KLK1	ENSG00000167748	downstream_gene_variant	A	0.2216	0.2738	0.2113	0.4036	0.3497
1-12	rs2745821	20	17780921	0.24889	-	-	intergenic_variant	G	0.7337	0.4553	0.4931	0.3658	0.2832
1-12	rs2745821	20	17780921	0.24889	-	-	intergenic_variant	G	-	-	-	-	-
1-12	rs7791106	7	78537682	0.24889	MAGI2	ENSG00000187391	intron_variant	T	0.5325	0.1873	0.2262	0.1044	0.1973
1-12	rs789920	10	29628094	0.24889	-	-	intergenic_variant	T	0.3245	0.5576	0.8095	0.5388	0.4417
1-12	rs9819616	3	30341425	0.24889	RF01848	ENSG00000199927	downstream_gene_variant	G	0.7005	0.2507	0.4335	0.3449	0.3487
1-12	rs2211183	1	163456961	0.248426	-	-	intergenic_variant	T	0.5038	0.6441	0.4742	0.661	0.4458
1-12	rs11649913	17	14547787	0.248426	-	-	intergenic_variant	G	0.5378	0.353	0.4117	0.2624	0.273
1-12	rs10276501	7	82864545	0.247312	-	-	intergenic_variant	C	0.1074	0.0216	0.0496	0.0159	0.0153
1-12	rs4858052	3	22858824	0.247312	-	-	intergenic_variant	A	0.0991	0.2968	0.2907	0.0447	0.1166
1-12	rs10785412	12	43405292	0.247262	-	-	intergenic_variant	G	0.5265	0.4078	0.38	0.4354	0.2975
1-12	rs12598169	16	6388290	0.247262	RBFOX1	ENSG00000078328	intron_variant	C	0.503	0.4928	0.254	0.4404	0.3016
1-12	rs7621645	3	789427	0.247262	LINC01266	ENSG00000224957	intron_variant,non_coding_transcript_variant	T	0.6074	0.3761	0.3839	0.3579	0.4141
1-12	rs13241689	7	82500328	0.246626	PCLO	ENSG00000186472	intron_variant	A	0.4244	0.2997	0.4514	0.329	0.2331
1-12	rs6704589	2	65010688	0.246488	-	-	intergenic_variant	G	0.1498	0.2017	0.246	0.0845	0.1779
1-12	rs12132864	1	229379488	0.245251	-	-	regulatory_region_variant	G	0.2436	0.098	0.0833	0.1412	0.1483
1-12	rs1245519	10	73784791	0.245251	-	-	regulatory_region_variant	C	0.1944	0.415	0.1012	0.4712	0.2638
1-12	rs6066655	20	46788315	0.245251	-	-	intergenic_variant	A	0.1808	0.5706	0.3929	0.5328	0.544
1-12	rs1329189	10	129998372	0.244524	LINC01163	ENSG00000280953	intron_variant,non_coding_transcript_variant	C	0.8321	0.6354	0.5833	0.6928	0.5061
1-12	rs6532197	4	90797301	0.244018	MMRN1	ENSG00000138722	upstream_gene_variant	G	0.3691	0.0807	0.3165	0.0746	0.1278
1-12	rs8031580	15	51487670	0.244018	MIR4713HG	ENSG00000259240	intron_variant,non_coding_transcript_variant	A	0.8419	0.4006	0.381	0.4503	0.5143
2-3	rs2375856	2	197354190	0.15077	HECW2	ENSG00000138411	intron_variant	T	0.553	0.245	0.0804	0.2117	0.2301
2-3	rs9424473	1	232818269	0.129039	-	-	regulatory_region_variant	A	0.5212	0.4481	0.5208	0.4254	0.3538
2-3	rs11031104	11	30489776	0.11923	MPPED2	ENSG00000066382	intron_variant	C	0.4539	0.1153	0.1825	0.1183	0.1401
2-3	rs16874044	5	4780629	0.105525	AC026719.1	ENSG00000248311	intron_variant,non_coding_transcript_variant	T	0.3396	0.2767	0.1478	0.161	0.2198
2-3	rs4113420	13	108356329	0.10196	FAM155A	ENSG00000204442	intron_variant	C	0.7572	0.9193	0.8542	0.9264	0.9601
2-3	rs7193892	16	74011621	0.101021	AC138627.1	ENSG00000261404	intron_variant,non_coding_transcript_variant	T	0.5998	0.2233	0.4226	0.2008	0.1554
2-3	rs9714169	3	94658656	0.100954	LINC00879	ENSG00000239589	intron_variant,non_coding_transcript_variant	C	0.1452	0.3271	0.2708	0.3688	0.0818
2-3	rs13064158	3	10517836	0.098596	ATP2B2	ENSG00000157087	intron_variant	G	0.0968	0.1859	0.4831	0.2018	0.4325
2-3	rs10764519	10	25321244	0.0900633	AL512598.2	ENSG00000285859	intron_variant,non_coding_transcript_variant	A	0.382	0.4827	0.4871	0.332	0.4182
2-3	rs2621470	2	208768367	0.0892429	PLEKHM3	ENSG00000178385	intron_variant	T	0.1725	0.2594	0.1071	0.3419	0.2628
2-3	rs2445293	11	5022036	0.0875759	OR51L1	ENSG00000176798	3_prime_UTR_variant	A	0.1392	0.1081	0.2659	0.0964	0.0562
2-3	rs432177	21	20264466	0.0875759	-	-	intergenic_variant	C	0.8464	0.5821	0.3661	0.7316	0.6074
2-3	rs17114507	14	22605173	0.087026	TRAV8-7	ENSG00000211808	downstream_gene_variant	G	0.1626	0.0115	0.0188	0.001	0.001
2-3	rs10075239	5	1370300	0.0842471	LINC01511	ENSG00000250584	intron_variant,non_coding_transcript_variant	A	-	-	-	-	-
2-3	rs10075239	5	1370300	0.0842471	LPCAT1	ENSG00000275079	downstream_gene_variant	C	-	-	-	-	-
2-3	rs7557989	2	43630657	0.0840765	THADA	ENSG00000115970	intron_variant	T	0.5083	0.2262	0.0327	0.325	0.3129
2-3	rs13035933	2	203469960	0.0827813	-	-	intergenic_variant	T	0.6354	0.5504	0.2728	0.6163	0.5675
2-3	rs12681205	8	93298074	0.0801353	-	-	intergenic_variant	A	0.1596	0.5187	0.7163	0.5934	0.6585
2-3	rs12467480	2	81309453	0.0797824	-	-	intergenic_variant	A	-	-	-	-	-
2-3	rs6476761	9	39004140	0.0788071	-	-	intergenic_variant	C	0.6407	0.8112	0.5188	0.837	0.8098
2-3	rs517116	3	187570173	0.0787838	-	-	intergenic_variant	T	0.4917	0.3098	0.2907	0.3827	0.316
2-3	rs2574764	19	56534524	0.0782913	NLRP5	ENSG00000171487	intron_variant	A	0.4644	0.7695	0.6806	0.7982	0.7004
2-3	rs4765616	12	125314921	0.0781655	SCARB1	ENSG00000073060	intron_variant	G	0.7995	0.7133	0.7659	0.5944	0.5736
2-3	rs7772620	6	52217699	0.0781655	-	-	regulatory_region_variant	G	0.8457	0.7493	0.5962	0.7286	0.8313
2-3	rs736929	14	97343323	0.07791	VRK1	ENSG00000100749	intron_variant	C	0.264	0.5187	0.8512	0.4294	0.319
2-3	rs6550928	3	25007199	0.0777265	AC092422.1	ENSG00000237838	intron_variant,non_coding_transcript_variant	A	-	-	-	-	-
2-3	rs7765379	6	32680928	0.0775731	CR759848.1	ENSG00000226550	upstream_gene_variant	T	-	-	-	-	-
2-3	rs7765379	6	32680928	0.0775731	AL662789.1	ENSG00000232080	upstream_gene_variant	G	0.09	0.1297	0.0724	0.1312	0.0297
2-3	rs7765379	6	32680928	0.0775731	AL731683.1	ENSG00000232026	upstream_gene_variant	G	-	-	-	-	-
2-3	rs7765379	6	32680928	0.0775731	BX927168.1	ENSG00000226139	upstream_gene_variant	G	-	-	-	-	-
2-3	rs7765379	6	32680928	0.0775731	BX248406.1	ENSG00000232343	upstream_gene_variant	G	-	-	-	-	-
2-3	rs7765379	6	32680928	0.0775731	CR753846.1	ENSG00000234331	upstream_gene_variant	G	-	-	-	-	-
2-3	rs7765379	6	32680928	0.0775731	AL773543.1	ENSG00000230150	upstream_gene_variant	G	-	-	-	-	-
2-3	rs9851627	3	187520398	0.0770852	AC108681.1	ENSG00000224049	intron_variant,non_coding_transcript_variant	A	0.3654	0.0259	0.0288	0.004	0.0082
2-3	rs962880	5	173791376	0.0770349	LINC01411	ENSG00000249306	intron_variant,non_coding_transcript_variant	G	0.4304	0.6628	0.5546	0.4911	0.7045
2-3	rs6936682	6	105792819	0.0769816	PREP	ENSG00000085377	intron_variant	A	-	-	-	-	-
2-3	rs11684245	2	79915275	0.0767686	CTNNA2	ENSG00000066032	intron_variant	T	0.3389	0.5346	0.3671	0.4085	0.3722
2-3	rs4669107	2	7002410	0.07605	CMPK2	ENSG00000134326	intron_variant	T	0.6369	0.9697	1	0.997	1
2-3	rs4775730	15	48300178	0.07598	AC092078.2	ENSG00000259754	intron_variant,non_coding_transcript_variant	C	0.4713	0.4078	0.6071	0.159	0.3885
2-3	rs12918168	16	51028084	0.0753802	-	-	intergenic_variant	A	-	-	-	-	-
2-3	rs1106136	5	1659414	0.075363	-	-	intergenic_variant	A	0.0779	0.2406	0.1885	0.0905	0.1309
2-3	rs6439335	3	131743988	0.0753573	CPNE4	ENSG00000196353	intron_variant	G	0.9569	0.7637	0.7371	0.9235	0.9274
2-3	rs219457	4	109292368	0.0750746	-	-	intergenic_variant	C	0.2927	0.5	0.4544	0.3618	0.5552
2-3	rs11775334	8	10071620	0.074839	MSRA	ENSG00000175806	intron_variant	G	0.354	0.585	0.4425	0.6859	0.5573
2-3	rs10508845	10	36700944	0.0748211	-	-	intergenic_variant	T	0.2625	0.1066	0.1161	0.166	0.2863
2-3	rs10932151	2	207307823	0.0741402	ADAM23	ENSG00000114948	upstream_gene_variant	G	0.3654	0.3069	0.25	0.3897	0.4059
2-3	rs6983345	8	90918220	0.0739928	OSGIN2	ENSG00000164823	intron_variant	G	0.5257	0.2017	0.2361	0.0577	0.1769
2-3	rs7178949	15	80778153	0.0738467	ARNT2	ENSG00000172379	intron_variant	G	0.1165	0.0389	0.119	0.0129	0.1319
2-3	rs12577018	11	21064322	0.0737116	NELL1	ENSG00000165973	intron_variant	T	0.2738	0.1124	0.125	0.1153	0.1575
2-3	rs10941964	5	18050107	0.0736797	RPL36AP21	ENSG00000240785	downstream_gene_variant	T	0.2542	0.389	0.3224	0.3419	0.3926
2-3	rs7154402	14	73196390	0.0736035	DPF3	ENSG00000205683	intron_variant	G	0.2799	0.1888	0.125	0.0895	0.2311
2-3	rs9284257	13	111981801	0.0735977	TEX29	ENSG00000153495	intron_variant	G	0.0711	0.0303	0	0.0159	0.0082
2-3	rs4447843	4	120680950	0.0734339	-	-	intergenic_variant	G	0.3631	0.4654	0.4861	0.3191	0.2106
2-3	rs10280300	7	145209049	0.0726634	-	-	intergenic_variant	A	-	-	-	-	-
2-3	rs952037	5	159390877	0.0721412	ADRA1B	ENSG00000170214	intron_variant	T	0.5008	0.2349	0.4514	0.3201	0.4254
2-3	rs7695275	4	14840148	0.0721242	LINC00504	ENSG00000248360	intron_variant,non_coding_transcript_variant	C	0.9092	0.7262	0.7232	0.502	0.6319
2-3	rs7986146	13	37113511	0.0713706	-	-	regulatory_region_variant	A	0.1694	0.2061	0.5754	0.2982	0.3476
2-3	rs11783970	8	5131892	0.0708194	-	-	intergenic_variant	T	0.1868	0.1671	0.3363	0.2147	0.3211
2-3	rs7079588	10	61600910	0.070691	CCDC6	ENSG00000108091	intron_variant	A	0.4728	0.1585	0.252	0.1461	0.2607
2-3	rs719645	2	50883300	0.0706561	NRXN1	ENSG00000179915	intron_variant	C	0.3767	0.2305	0.3135	0.2326	0.1789
2-3	rs204295	6	167500562	0.070384	Z94721.2	ENSG00000272980	intron_variant,non_coding_transcript_variant	T	0.5416	0.5403	0.5486	0.4891	0.635
2-3	rs10432283	19	47865202	0.0700741	DHX34	ENSG00000134815	intron_variant	A	0.4955	0.2104	0.4494	0.1193	0.3691
2-3	rs6922782	6	12948388	0.0700741	PHACTR1	ENSG00000112137	intron_variant	A	0.5182	0.2291	0.1349	0.3072	0.2935
2-3	rs6867983	5	55854153	0.0700003	C5orf67	ENSG00000225940	upstream_gene_variant	T	0.2398	0.2522	0.0704	0.1511	0.1452
2-3	rs6505114	17	27499140	0.0698964	MYO18A	ENSG00000196535	intron_variant	A	0.8381	0.5115	0.9008	0.5686	0.6994
2-3	rs10145973	14	30823952	0.0698301	-	-	intergenic_variant	A	0.1831	0.0231	0	0.001	0
2-3	rs11264824	1	153973171	0.0698301	NUP210L	ENSG00000143552	intron_variant	G	-	-	-	-	-
2-3	rs10044007	5	64491123	0.0698268	ADAMTS6	ENSG00000049192	intron_variant	C	-	-	-	-	-
2-3	rs11085132	19	5402586	0.069796	-	-	intergenic_variant	G	0.4024	0.2118	0.3562	0.327	0.3538
2-3	rs13143233	4	24336391	0.0697032	-	-	intergenic_variant	G	-	-	-	-	-
2-3	rs11125842	2	60640807	0.0696144	MIR4432HG	ENSG00000228590	intron_variant,non_coding_transcript_variant	G	0.4939	0.5375	0.6141	0.493	0.4857
2-3	rs11715526	3	153440291	0.0695251	LINC02006	ENSG00000238755	intron_variant,non_coding_transcript_variant	A	-	-	-	-	-
2-3	rs10483273	14	22917046	0.0693894	TRDJ1	ENSG00000211825	upstream_gene_variant	G	0.0855	0.1888	0.1438	0.0865	0.0757
2-3	rs1465555	5	151289698	0.0691408	GLRA1	ENSG00000145888	intron_variant	C	0.9138	0.6744	0.6389	0.6481	0.6125
2-3	rs2754245	6	88382859	0.0687226	AKIRIN2	ENSG00000135334	downstream_gene_variant	A	0.7738	0.6902	0.5526	0.5408	0.5695
2-3	rs10504269	8	59842670	0.0682432	TOX	ENSG00000198846	intron_variant	C	0.5991	0.5461	0.5446	0.5258	0.3487
2-3	rs17002610	4	78294359	0.068029	CCNG2	ENSG00000138764	intron_variant,non_coding_transcript_variant	G	0.267	0.0259	0.0347	0.0109	0.0174
2-3	rs2455415	13	38860697	0.0679102	-	-	intergenic_variant	T	0.2905	0.366	0.2431	0.3907	0.4448
2-3	rs9497474	6	146504240	0.0674891	GRM1	ENSG00000152822	intron_variant	T	0.6702	0.2147	0.1349	0.1054	0.089
2-3	rs8044838	16	79488074	0.0673681	-	-	intergenic_variant	G	0.4682	0.2133	0.25	0.1362	0.3507
2-3	rs7530609	1	152526812	0.0673126	-	-	intergenic_variant	A	0.59	0.536	0.6081	0.6213	0.6288
2-3	rs208894	21	18814568	0.0668775	LINC01549	ENSG00000232560	intron_variant,non_coding_transcript_variant	C	0.2549	0.5663	0.7133	0.5447	0.5072
2-3	rs1051385	21	46646264	0.0664527	ADARB1	ENSG00000197381	3_prime_UTR_variant	C	0.2239	0.0519	0	0.0666	0.0409
2-3	rs10769027	11	44296591	0.0661966	ALX4	ENSG00000052850	intron_variant	C	0.8593	0.9769	1	0.9523	0.9755
2-3	rs5760201	22	24474704	0.0661584	CABIN1	ENSG00000099991	intron_variant	G	0.1067	0.1138	0.0764	0.0606	0.1309
2-3	rs7031908	9	6635045	0.0661252	GLDC	ENSG00000178445	intron_variant	A	0.1687	0.1715	0.1776	0.2505	0.3088
2-3	rs6463547	7	6362809	0.0659042	-	-	regulatory_region_variant	A	-	-	-	-	-
2-3	rs2834450	21	35702083	0.0657716	AP000317.2	ENSG00000272657	intron_variant,non_coding_transcript_variant	A	0.8903	0.7651	0.5109	0.6541	0.7454
2-3	rs10861515	12	106180665	0.0656418	-	-	intergenic_variant	G	-	-	-	-	-
2-3	rs4656264	1	160427955	0.0656365	-	-	intergenic_variant	T	0.2194	0.072	0.1984	0.006	0.0276
2-3	rs7748041	6	165871066	0.065632	PDE10A	ENSG00000112541	intron_variant	T	0.5431	0.4323	0.2222	0.4125	0.2924
2-3	rs4982795	14	24225035	0.065521	BRD7P1	ENSG00000259043	downstream_gene_variant	C	0.3427	0.2911	0.122	0.4274	0.1748
2-3	rs10760117	9	123586737	0.0655066	PSMD5	ENSG00000095261	intron_variant	G	0.1611	0.6542	0.4732	0.5895	0.729
2-3	rs4243474	6	145096340	0.065399	UTRN	ENSG00000152818	intron_variant	G	0.7814	0.5893	0.8214	0.2058	0.4366
2-3	rs16876746	6	15638140	0.0652664	DTNBP1	ENSG00000047579	intron_variant	A	0.1293	0.0303	0.002	0.0467	0.0583
2-3	rs11683654	2	54276502	0.0652262	ACYP2	ENSG00000170634	intron_variant	A	0.3177	0.3228	0.7143	0.3091	0.5695
2-3	rs400441	18	10400390	0.0652043	LINC01254	ENSG00000260913	downstream_gene_variant	C	-	-	-	-	-
2-3	rs583439	1	191437899	0.0647632	-	-	intergenic_variant	C	0.8903	0.8184	0.754	0.7416	0.8425
2-3	rs17131454	1	71301151	0.064454	-	-	intergenic_variant	C	0.1838	0.0202	0.2143	0.007	0.2454
2-3	rs7701145	5	8180407	0.064454	-	-	intergenic_variant	A	0.1505	0.0591	0	0.0855	0.0286
2-3	rs1597631	11	96190161	0.0644461	JRKL-AS1	ENSG00000255679	intron_variant,non_coding_transcript_variant	A	0.4947	0.2767	0.0794	0.3479	0.2955
2-3	rs7731790	5	94959876	0.0643865	GPR150	ENSG00000178015	downstream_gene_variant	C	-	-	-	-	-
2-3	rs17020548	2	109784712	0.0643583	SH3RF3	ENSG00000172985	intron_variant	T	0.1218	0.013	0	0.002	0
2-3	rs1461817	3	28779130	0.0643018	AC098650.1	ENSG00000283563	intron_variant,NMD_transcript_variant	T	0.8018	0.5764	0.6954	0.7276	0.7618
2-3	rs17250491	18	69643387	0.0643018	-	-	intergenic_variant	C	0.1778	0.2435	0.0248	0.3638	0.2771
2-3	rs8080014	17	4671566	0.0633264	TM4SF5	ENSG00000142484	upstream_gene_variant	C	0.5726	0.4741	0.5982	0.4414	0.5378
2-3	rs16921669	9	4635232	0.0633143	SPATA6L	ENSG00000106686	intron_variant	A	0.3064	0.1441	0.3433	0.0616	0.1288
2-3	rs7752070	6	15604919	0.0630422	DTNBP1	ENSG00000047579	intron_variant	G	0.4123	0.1945	0.0734	0.1262	0.1534
2-3	rs12470217	2	180569100	0.0629588	ZNF385B	ENSG00000144331	intron_variant	C	0.1021	0.1643	0.2411	0.1074	0.0879
2-3	rs2402061	7	115992849	0.0628374	CAV2	ENSG00000105971	intron_variant,non_coding_transcript_variant	A	0.3238	0.7464	0.9306	0.6809	0.6943
2-3	rs4878075	9	90018842	0.0628087	-	-	intergenic_variant	C	-	-	-	-	-
2-3	rs17010328	2	31023517	0.0627939	CAPN13	ENSG00000162949	intron_variant	G	0.0915	0	0	0.001	0
2-3	rs4447378	15	71847327	0.0627939	THSD4	ENSG00000187720	intron_variant	A	0.1006	0.3876	0.2927	0.4215	0.4836
2-3	rs6720972	2	98673494	0.0627939	-	-	intergenic_variant	G	0.0915	0.0072	0	0	0
2-3	rs6713523	2	54109239	0.0626555	PSME4	ENSG00000068878	intron_variant	G	0.413	0.2248	0.255	0.1849	0.1401
2-3	rs2274154	6	33857525	0.0626329	LINC01016	ENSG00000249346	non_coding_transcript_exon_variant	T	0.1135	0.1311	0.1885	0.1233	0.0695
2-3	rs9787562	10	26252005	0.0626329	MYO3A	ENSG00000095777	intron_variant	G	0.084	0.2205	0.3254	0.1282	0.1462
2-3	rs12645446	4	104963745	0.0626135	-	-	intergenic_variant	T	0.1611	0.4035	0.7421	0.2346	0.3016
2-3	rs7757075	6	88891040	0.0625648	AL139042.1	ENSG00000234426	intron_variant,non_coding_transcript_variant	A	-	-	-	-	-
2-3	rs6904422	6	144699731	0.0624434	UTRN	ENSG00000152818	intron_variant	T	0.9183	0.6427	0.6835	0.7336	0.6186
2-3	rs12266644	10	102559058	0.0623304	PAX2	ENSG00000075891	intron_variant	T	0.1815	0.0605	0.0893	0.0497	0.1033
2-3	rs1396353	8	118761500	0.0623039	-	-	intergenic_variant	T	0.1929	0.2882	0.3532	0.2783	0.2669
2-3	rs2914009	19	48097561	0.0622463	-	-	intergenic_variant	C	0.3026	0.036	0.0853	0.0348	0.0951
2-3	rs16900973	6	167113245	0.0621888	RPS6KA2	ENSG00000071242	intron_variant	C	0.1339	0.0346	0.001	0.0785	0.0276
2-3	rs4520454	1	81901137	0.0620282	ADGRL2	ENSG00000117114	intron_variant	T	0.1853	0.2032	0.5823	0.1541	0.2178
2-3	rs12471235	2	142707328	0.0619603	LRP1B	ENSG00000168702	intron_variant	C	-	-	-	-	-
2-3	rs17118649	1	59523179	0.0618927	AL592431.1	ENSG00000235215	intron_variant,non_coding_transcript_variant	A	0.3759	0.1758	0.1071	0.2197	0.2536
2-3	rs4146009	4	126384595	0.0616478	FAT4	ENSG00000196159	intron_variant	T	0.4455	0.3458	0.0585	0.4026	0.2638
2-3	rs16861538	1	18414524	0.061603	NA	NA	NA	NA	NA	NA	NA	NA	NA
2-3	rs7261076	20	56939628	0.061603	RAB22A	ENSG00000124209	3_prime_UTR_variant	A	0.177	0.0216	0	0.0219	0.002
2-3	rs12820842	12	93902445	0.0615417	MRPL42	ENSG00000198015	3_prime_UTR_variant	G	0.2943	0.1066	0.001	0.1421	0.0808
2-3	rs1344924	2	178590569	0.0614205	PDE11A	ENSG00000128655	intron_variant	C	0.7882	0.9798	1	0.999	1
2-3	rs9464714	6	14745960	0.0613897	AL138720.1	ENSG00000234261	intron_variant,non_coding_transcript_variant	G	0.5129	0.8429	0.9802	0.8907	0.8998
2-3	rs2422460	2	119793795	0.0613204	-	-	intergenic_variant	A	-	-	-	-	-
2-3	rs11681778	2	46475797	0.0610869	-	-	intergenic_variant	T	0.5393	0.683	0.6329	0.6819	0.6789
2-3	rs12336218	9	82099407	0.0610482	-	-	intergenic_variant	G	0.4788	0.2867	0.1597	0.2187	0.2127
2-3	rs9370495	6	56126066	0.0610216	COL21A1	ENSG00000124749	intron_variant	A	0.1944	0.513	0.6706	0.2157	0.4857
2-3	rs875571	3	185926701	0.0609529	DGKG	ENSG00000058866	intron_variant	C	0.5182	0.6931	0.9365	0.5596	0.635
2-3	rs11631742	15	69131672	0.060853	AC087639.1	ENSG00000259286	downstream_gene_variant	G	0.3011	0.8934	0.7917	0.9642	0.9141
2-3	rs9840738	3	151140556	0.0607197	MED12L	ENSG00000144893	intron_variant	G	0.857	0.8285	0.9048	0.8539	0.8108
2-3	rs12322335	12	49698894	0.0606246	AC125611.4	ENSG00000258334	intron_variant,non_coding_transcript_variant	C	0.4062	0.1239	0.0149	0.1819	0.1299
2-3	rs12522470	5	75509233	0.0602137	SV2C	ENSG00000122012	intron_variant	C	0.4062	0.3818	0.5952	0.2942	0.4131
2-3	rs2841102	1	154017501	0.060192	NUP210L	ENSG00000143552	intron_variant	C	0.3109	0.5101	0.7351	0.4513	0.498
2-3	rs6790152	3	149963002	0.0601384	RF00004	ENSG00000278234	downstream_gene_variant	C	0.4387	0.0375	0.002	0.002	0.0082
2-3	rs7136889	12	54437752	0.0600432	HOXC4	ENSG00000198353	intron_variant	G	0.4705	0.3098	0.6538	0.3211	0.226
2-3	rs12325385	16	8458215	0.0599523	-	-	intergenic_variant	A	0.09	0.085	0.0198	0.1501	0.0716
2-4	rs9276921	6	32881502	0.186791	-	-	intergenic_variant	G	0.0893	0.0965	0.1905	0.1213	0.1861
2-4	rs9276921	6	32881502	0.186791	-	-	intergenic_variant	G	-	-	-	-	-
2-4	rs9276921	6	32881502	0.186791	-	-	intergenic_variant	G	-	-	-	-	-
2-4	rs9276921	6	32881502	0.186791	-	-	intergenic_variant	G	-	-	-	-	-
2-4	rs9276921	6	32881502	0.186791	-	-	intergenic_variant	G	-	-	-	-	-
2-4	rs9276921	6	32881502	0.186791	-	-	intergenic_variant	A	-	-	-	-	-
2-4	rs9276921	6	32881502	0.186791	-	-	intergenic_variant	A	-	-	-	-	-
2-4	rs9276921	6	32881502	0.186791	-	-	intergenic_variant	G	-	-	-	-	-
2-4	rs2395166	6	32388275	0.165629	-	-	intergenic_variant	A	-	-	-	-	-
2-4	rs2395166	6	32388275	0.165629	-	-	intergenic_variant	A	-	-	-	-	-
2-4	rs2395166	6	32388275	0.165629	-	-	intergenic_variant	A	-	-	-	-	-
2-4	rs2395166	6	32388275	0.165629	AC226007.1	ENSG00000275798	upstream_gene_variant	A	-	-	-	-	-
2-4	rs2395166	6	32388275	0.165629	-	-	intergenic_variant	A	-	-	-	-	-
2-4	rs2395166	6	32388275	0.165629	-	-	intergenic_variant	A	-	-	-	-	-
2-4	rs2395166	6	32388275	0.165629	-	-	intergenic_variant	A	-	-	-	-	-
2-4	rs2395166	6	32388275	0.165629	-	-	intergenic_variant	A	-	-	-	-	-
2-4	rs2621470	2	208768367	0.139335	PLEKHM3	ENSG00000178385	intron_variant	T	0.1725	0.2594	0.1071	0.3419	0.2628
2-4	rs16869645	6	33844683	0.137909	LINC01016	ENSG00000249346	intron_variant,non_coding_transcript_variant	T	0.1392	0.0764	0.0437	0.0736	0.093
2-4	rs9424473	1	232818269	0.11349	-	-	regulatory_region_variant	A	0.5212	0.4481	0.5208	0.4254	0.3538
2-4	rs7765379	6	32680928	0.10381	AL662789.1	ENSG00000232080	upstream_gene_variant	G	0.09	0.1297	0.0724	0.1312	0.0297
2-4	rs7765379	6	32680928	0.10381	AL731683.1	ENSG00000232026	upstream_gene_variant	G	-	-	-	-	-
2-4	rs7765379	6	32680928	0.10381	CR759848.1	ENSG00000226550	upstream_gene_variant	T	-	-	-	-	-
2-4	rs7765379	6	32680928	0.10381	BX248406.1	ENSG00000232343	upstream_gene_variant	G	-	-	-	-	-
2-4	rs7765379	6	32680928	0.10381	CR753846.1	ENSG00000234331	upstream_gene_variant	G	-	-	-	-	-
2-4	rs7765379	6	32680928	0.10381	BX927168.1	ENSG00000226139	upstream_gene_variant	G	-	-	-	-	-
2-4	rs7765379	6	32680928	0.10381	AL773543.1	ENSG00000230150	upstream_gene_variant	G	-	-	-	-	-
2-4	rs2274154	6	33857525	0.101112	LINC01016	ENSG00000249346	non_coding_transcript_exon_variant	T	0.1135	0.1311	0.1885	0.1233	0.0695
2-4	rs6905353	6	33813043	0.100714	-	-	intergenic_variant	G	0.3782	0.2378	0.1627	0.2962	0.2689
2-4	rs11775334	8	10071620	0.0990578	MSRA	ENSG00000175806	intron_variant	G	0.354	0.585	0.4425	0.6859	0.5573
2-4	rs4451990	17	46400653	0.0969521	SKAP1	ENSG00000141293	intron_variant	G	0.5272	0.3516	0.1875	0.2674	0.181
2-4	rs12235095	8	124021543	0.0962966	DERL1	ENSG00000136986	downstream_gene_variant	G	0.6891	0.7939	0.7778	0.8559	0.863
2-4	rs3887553	8	71966458	0.0961468	AC015687.1	ENSG00000285579	intron_variant,non_coding_transcript_variant	A	0.2216	0.0677	0.1111	0.0994	0.0849
2-4	rs9573292	13	74373785	0.095744	KLF12	ENSG00000118922	intron_variant	C	-	-	-	-	-
2-4	rs10432283	19	47865202	0.09489	DHX34	ENSG00000134815	intron_variant	A	0.4955	0.2104	0.4494	0.1193	0.3691
2-4	rs10941964	5	18050107	0.0947585	RPL36AP21	ENSG00000240785	downstream_gene_variant	T	0.2542	0.389	0.3224	0.3419	0.3926
2-4	rs7912484	10	33463601	0.0946454	NRP1	ENSG00000099250	downstream_gene_variant	C	0.4039	0.1873	0.1141	0.0497	0.0542
2-4	rs206526	18	10405177	0.0939727	LINC01254	ENSG00000260913	non_coding_transcript_exon_variant	A	0.4455	0.4669	0.6895	0.3062	0.4131
2-4	rs2192926	2	75512668	0.0939441	-	-	intergenic_variant	A	0.1921	0.3228	0.2589	0.2366	0.2127
2-4	rs7690576	4	31930676	0.093883	-	-	intergenic_variant	G	0.2035	0.4222	0.2867	0.17	0.2924
2-4	rs13035933	2	203469960	0.0937689	-	-	intergenic_variant	T	0.6354	0.5504	0.2728	0.6163	0.5675
2-4	rs4113420	13	108356329	0.0933189	FAM155A	ENSG00000204442	intron_variant	C	0.7572	0.9193	0.8542	0.9264	0.9601
2-4	rs17097317	14	20606144	0.0925076	OR4N5	ENSG00000184394	upstream_gene_variant	C	0.4977	0.2363	0.0744	0.2734	0.2577
2-4	rs2479686	10	29902804	0.092231	SVIL	ENSG00000197321	intron_variant	G	0.112	0.0951	0.0188	0.1272	0.0511
2-4	rs7568330	2	9975557	0.091237	-	-	intergenic_variant	G	0.1959	0.0893	0.1667	0.1183	0.1554
2-4	rs7745012	6	99921822	0.0910188	USP45	ENSG00000123552	intron_variant	A	-	-	-	-	-
2-4	rs367645	6	33024499	0.090264	-	-	intergenic_variant	A	-	-	-	-	-
2-4	rs367645	6	33024499	0.090264	-	-	intergenic_variant	A	-	-	-	-	-
2-4	rs367645	6	33024499	0.090264	-	-	intergenic_variant	A	-	-	-	-	-
2-4	rs367645	6	33024499	0.090264	-	-	intergenic_variant	A	-	-	-	-	-
2-4	rs367645	6	33024499	0.090264	-	-	intergenic_variant	A	-	-	-	-	-
2-4	rs367645	6	33024499	0.090264	-	-	intergenic_variant	A	-	-	-	-	-
2-4	rs367645	6	33024499	0.090264	-	-	intergenic_variant	A	0.2988	0.072	0.003	0.0388	0.0123
2-4	rs367645	6	33024499	0.090264	-	-	intergenic_variant	G	-	-	-	-	-
2-4	rs9500927	6	32961361	0.0901654	-	-	intergenic_variant	A	-	-	-	-	-
2-4	rs9500927	6	32961361	0.0901654	-	-	intergenic_variant	A	-	-	-	-	-
2-4	rs9500927	6	32961361	0.0901654	-	-	intergenic_variant	A	-	-	-	-	-
2-4	rs9500927	6	32961361	0.0901654	-	-	intergenic_variant	A	0.3601	0.1037	0.2321	0.1352	0.092
2-4	rs9500927	6	32961361	0.0901654	-	-	intergenic_variant	A	-	-	-	-	-
2-4	rs9500927	6	32961361	0.0901654	-	-	intergenic_variant	A	-	-	-	-	-
2-4	rs1234028	12	42348282	0.0899901	-	-	intergenic_variant	A	0.5817	0.7752	0.7282	0.6581	0.7301
2-4	rs10280300	7	145209049	0.0894348	-	-	intergenic_variant	A	-	-	-	-	-
2-4	rs1442407	8	3091584	0.0889955	CSMD1	ENSG00000183117	intron_variant	T	0.0862	0.2334	0.2272	0.1571	0.089
2-4	rs6034446	20	16274115	0.0888072	KIF16B	ENSG00000089177	intron_variant	A	0.4788	0.1412	0.0635	0.1789	0.0787
2-4	rs2834450	21	35702083	0.0886367	AP000317.2	ENSG00000272657	intron_variant,non_coding_transcript_variant	A	0.8903	0.7651	0.5109	0.6541	0.7454
2-4	rs895327	5	53941552	0.0881744	AC016583.1	ENSG00000280159	non_coding_transcript_exon_variant	T	0.7088	0.6455	0.7202	0.6779	0.6431
2-4	rs7585535	2	57153537	0.0880335	-	-	intergenic_variant	G	0.5938	0.6772	0.7887	0.6958	0.7168
2-4	rs6799682	3	177176516	0.0878705	LINC00578	ENSG00000228221	intron_variant,non_coding_transcript_variant	A	0.444	0.1873	0.2758	0.2058	0.227
2-4	rs9866421	3	186205930	0.0878683	LINC02052	ENSG00000224406	intron_variant,non_coding_transcript_variant	C	0.2231	0.4481	0.5675	0.4642	0.4836
2-4	rs6014412	20	54126140	0.0874657	-	-	intergenic_variant	A	0.4849	0.1556	0.1498	0.1471	0.1452
2-4	rs3782176	12	88939133	0.0874469	KITLG	ENSG00000049130	intron_variant	G	0.5038	0.9006	0.7321	0.8936	0.8896
2-4	rs2358222	14	53907875	0.0872672	AL365295.1	ENSG00000237356	intron_variant,non_coding_transcript_variant	T	0.27	0.2493	0.254	0.2087	0.1442
2-4	rs4513114	16	76900428	0.0868109	AC106729.1	ENSG00000259995	intron_variant,non_coding_transcript_variant	G	0.3192	0.245	0.4276	0.4215	0.2873
2-4	rs2402061	7	115992849	0.0863771	CAV2	ENSG00000105971	intron_variant,non_coding_transcript_variant	A	0.3238	0.7464	0.9306	0.6809	0.6943
2-4	rs6500276	16	50030320	0.0862906	-	-	intergenic_variant	C	0.4856	0.8602	0.7361	0.9394	0.91
2-4	rs11871027	17	69520930	0.0854939	-	-	intergenic_variant	A	0.4047	0.6326	0.7619	0.5547	0.5041
2-4	rs9874488	3	174669007	0.085032	NAALADL2	ENSG00000177694	intron_variant	A	0.6989	0.585	0.8591	0.33	0.6207
2-4	rs281304	15	47690050	0.0850293	AC023905.1	ENSG00000259221	upstream_gene_variant	C	0.2201	0.1441	0.0595	0.2336	0.2975
2-4	rs6470459	8	127701948	0.0848028	PCAT1	ENSG00000253438	intron_variant,non_coding_transcript_variant	A	0.0643	0.2637	0.4028	0.2535	0.274
2-4	rs7455242	7	37114721	0.0844932	ELMO1	ENSG00000155849	intron_variant	T	0.1104	0.1686	0.0446	0.1123	0.1043
2-4	rs17040638	3	4451420	0.0841101	SUMF1	ENSG00000144455	intron_variant	A	0.0461	0.1988	0.3224	0.0765	0.3016
2-4	rs4865749	5	52175899	0.0839128	ITGA1	ENSG00000213949	intron_variant	A	0.6369	0.2795	0.4415	0.1839	0.4458
2-4	rs4660446	1	39438889	0.0836457	NA	NA	NA	NA	NA	NA	NA	NA	NA
2-4	rs10005500	4	26201527	0.083547	RBPJ	ENSG00000168214	intron_variant	T	0.2413	0.0591	0.001	0.0765	0.0102
2-4	rs7841723	8	82234543	0.0835121	-	-	intergenic_variant	T	0.6241	0.7205	0.7639	0.6809	0.7853
2-4	rs6940469	6	126081612	0.0832761	HEY2	ENSG00000135547	3_prime_UTR_variant	A	0.1778	0.062	0.0367	0.0875	0.0685
2-4	rs10829663	10	131744131	0.082898	EBF3	ENSG00000108001	intron_variant	G	0.1952	0.281	0.4216	0.2346	0.2566
2-4	rs1674924	10	127850507	0.0828774	ADAM12	ENSG00000148848	intron_variant	T	0.4788	0.6556	0.745	0.6243	0.6861
2-4	rs1863512	15	52959687	0.0828382	FAM214A	ENSG00000047346	intron_variant	A	0.1891	0.6124	0.0933	0.7455	0.5562
2-4	rs6911639	6	32978178	0.0828177	HLA-DOA	ENSG00000230141	upstream_gene_variant	C	-	-	-	-	-
2-4	rs6911639	6	32978178	0.0828177	HLA-DOA	ENSG00000235744	upstream_gene_variant	C	-	-	-	-	-
2-4	rs6911639	6	32978178	0.0828177	HLA-DOA	ENSG00000204252	upstream_gene_variant	C	0.2708	0.2334	0.2212	0.2087	0.32
2-4	rs6911639	6	32978178	0.0828177	HLA-DOA	ENSG00000232957	upstream_gene_variant	T	-	-	-	-	-
2-4	rs6911639	6	32978178	0.0828177	HLA-DOA	ENSG00000231558	upstream_gene_variant	C	-	-	-	-	-
2-4	rs6911639	6	32978178	0.0828177	HLA-DOA	ENSG00000232962	upstream_gene_variant	C	-	-	-	-	-
2-4	rs6911639	6	32978178	0.0828177	HLA-DOA	ENSG00000206292	upstream_gene_variant	C	-	-	-	-	-
2-4	rs17028189	2	41862214	0.0825879	-	-	intergenic_variant	G	0.0877	0.0591	0.0784	0.0427	0.0327
2-4	rs17708543	17	14694516	0.0824398	-	-	intergenic_variant	C	-	-	-	-	-
2-4	rs17665552	5	168202728	0.0818433	SLIT3	ENSG00000184347	intron_variant	C	0.1513	0.2594	0.3552	0.159	0.2679
2-4	rs9398785	6	126057748	0.0817124	AL365259.1	ENSG00000237742	intron_variant,non_coding_transcript_variant	A	-	-	-	-	-
2-4	rs6936682	6	105792819	0.081552	PREP	ENSG00000085377	intron_variant	A	-	-	-	-	-
2-4	rs1208254	6	134132516	0.0813036	TARID	ENSG00000227954	intron_variant,non_coding_transcript_variant	A	0.3669	0.7608	0.9405	0.7763	0.9182
2-4	rs2824483	21	19139775	0.0812771	C21orf91-OT1	ENSG00000240770	intron_variant,non_coding_transcript_variant	A	-	-	-	-	-
2-4	rs10965339	9	2247904	0.0810946	-	-	intergenic_variant	T	0.5779	0.4741	0.1369	0.5905	0.4223
2-4	rs12563382	1	110371904	0.0810887	LINC01768	ENSG00000228420	intron_variant,non_coding_transcript_variant	A	0.3313	0.1787	0.3492	0.1531	0.228
2-4	rs7031908	9	6635045	0.0809929	GLDC	ENSG00000178445	intron_variant	A	0.1687	0.1715	0.1776	0.2505	0.3088
2-4	rs10765017	10	129168894	0.0808779	DOCK1	ENSG00000150760	intron_variant	G	0.1868	0.4121	0.4296	0.2545	0.3211
2-4	rs4754358	11	108711737	0.0807065	DDX10	ENSG00000178105	intron_variant	G	0.1203	0.5893	0.4355	0.5557	0.4949
2-4	rs7261076	20	56939628	0.0806322	RAB22A	ENSG00000124209	3_prime_UTR_variant	A	0.177	0.0216	0	0.0219	0.002
2-4	rs6017996	20	35986653	0.0805648	SRC	ENSG00000197122	intron_variant	A	0.5998	0.1614	0.0069	0.1392	0.183
2-4	rs11851470	14	49308166	0.0805619	-	-	intergenic_variant	A	0.4327	0.2968	0.6399	0.0517	0.3824
2-4	rs4801733	19	48266530	0.080408	NOP53-AS1	ENSG00000269656	intron_variant,non_coding_transcript_variant	G	0.2186	0.5548	0.5427	0.6501	0.6585
2-4	rs3128982	6	31417191	0.0797826	LINC01149	ENSG00000226768	downstream_gene_variant	A	-	-	-	-	-
2-4	rs3128982	6	31417191	0.0797826	LINC01149	ENSG00000230174	downstream_gene_variant	G	0.0522	0.1268	0.0218	0.2495	0.135
2-4	rs3128982	6	31417191	0.0797826	LINC01149	ENSG00000231836	downstream_gene_variant	G	-	-	-	-	-
2-4	rs3128982	6	31417191	0.0797826	LINC01149	ENSG00000234858	downstream_gene_variant	A	-	-	-	-	-
2-4	rs11872991	18	9623036	0.0796993	PPP4R1-AS1	ENSG00000263627	downstream_gene_variant	T	0.615	0.5043	0.4415	0.4622	0.3916
2-4	rs9851627	3	187520398	0.079674	AC108681.1	ENSG00000224049	intron_variant,non_coding_transcript_variant	A	0.3654	0.0259	0.0288	0.004	0.0082
2-4	rs1359848	9	13774683	0.079509	-	-	intergenic_variant	C	0.4773	0.4496	0.5516	0.3936	0.5583
2-4	rs719645	2	50883300	0.0793506	NRXN1	ENSG00000179915	intron_variant	C	0.3767	0.2305	0.3135	0.2326	0.1789
2-4	rs1890908	14	64519035	0.07928	SYNE2	ENSG00000054654	missense_variant	G	0.8563	0.9164	0.8532	0.9125	0.7873
2-4	rs6476761	9	39004140	0.0792316	-	-	intergenic_variant	C	0.6407	0.8112	0.5188	0.837	0.8098
2-4	rs9261316	6	30047837	0.0789495	RNF39	ENSG00000230467	upstream_gene_variant	A	-	-	-	-	-
2-4	rs9261316	6	30047837	0.0789495	RNF39	ENSG00000227171	upstream_gene_variant	A	-	-	-	-	-
2-4	rs9261316	6	30047837	0.0789495	RNF39	ENSG00000204618	upstream_gene_variant	A	0.0499	0.0403	0.0357	0.0507	0.0266
2-4	rs9261316	6	30047837	0.0789495	RNF39	ENSG00000206500	upstream_gene_variant	G	-	-	-	-	-
2-4	rs9261316	6	30047837	0.0789495	RNF39	ENSG00000230332	upstream_gene_variant	A	-	-	-	-	-
2-4	rs9261316	6	30047837	0.0789495	RNF39	ENSG00000237733	upstream_gene_variant	A	-	-	-	-	-
2-4	rs9261316	6	30047837	0.0789495	RNF39	ENSG00000236967	upstream_gene_variant	A	-	-	-	-	-
2-4	rs7096662	10	26801721	0.0786606	APBB1IP	ENSG00000077420	intron_variant	A	0.3033	0.1153	0.0952	0.0706	0.089
2-4	rs637028	11	73660546	0.0784427	DNAJB13	ENSG00000187726	upstream_gene_variant	G	0.469	0.1499	0.1647	0.173	0.1861
2-4	rs11070670	15	49251367	0.0783975	SHC4	ENSG00000185634	intron_variant	A	0.3192	0.4568	0.5635	0.3966	0.4417
2-4	rs11928672	3	134043922	0.07839	LINC02004	ENSG00000240006	downstream_gene_variant	T	0.4629	0.1412	0.006	0.2197	0.0941
2-4	rs7594173	2	32900330	0.0781458	TTC27	ENSG00000018699	intron_variant	G	0.3888	0.1974	0.13	0.2256	0.1646
2-4	rs7273594	20	16302535	0.0780328	KIF16B	ENSG00000089177	intron_variant	T	0.1808	0.1744	0.3095	0.1103	0.2188
2-4	rs10769027	11	44296591	0.0778911	ALX4	ENSG00000052850	intron_variant	C	0.8593	0.9769	1	0.9523	0.9755
2-4	rs6038678	20	6971610	0.0775974	-	-	intergenic_variant	A	0.82	0.9582	0.8879	0.9801	0.9427
2-4	rs4936363	11	116972935	0.0773175	SIK3	ENSG00000160584	upstream_gene_variant	T	0.2133	0.2305	0.0665	0.1312	0.1401
2-4	rs2001425	3	124772082	0.0773128	HEG1	ENSG00000173706	intron_variant	T	0.3608	0.4193	0.5734	0.3748	0.4918
2-4	rs6907756	6	40939551	0.0769652	-	-	intergenic_variant	T	0.1074	0.0043	0.0615	0.005	0.09
2-4	rs13109698	4	146211177	0.076892	-	-	regulatory_region_variant	C	0.1604	0.0677	0	0.0746	0.0429
2-4	rs2163125	11	72176100	0.0767905	-	-	intergenic_variant	C	0.8495	0.8213	0.8056	0.8529	0.8067
2-4	rs13100540	3	65295327	0.0767857	-	-	intergenic_variant	C	-	-	-	-	-
2-4	rs9636020	18	65286754	0.0767123	AC114689.3	ENSG00000265533	intron_variant,non_coding_transcript_variant	G	0.1392	0.4063	0.2808	0.499	0.4888
2-4	rs2371494	12	56728000	0.076531	IL23A	ENSG00000110944	upstream_gene_variant	A	0.5908	0.1153	0.0357	0.0696	0.0194
2-4	rs6920115	6	26988417	0.0763831	LINC00240	ENSG00000224843	intron_variant,non_coding_transcript_variant	C	0.1785	0.0836	0.0526	0.1103	0.0153
2-4	rs10477419	5	107592304	0.0763008	FBXL17	ENSG00000145743	intron_variant	C	0.1573	0.2046	0.2599	0.3449	0.4499
2-4	rs756411	16	7609912	0.076281	RBFOX1	ENSG00000078328	intron_variant	C	-	-	-	-	-
2-4	rs4348357	6	32291359	0.0761747	C6orf10	ENSG00000237881	intron_variant	T	-	-	-	-	-
2-4	rs4348357	6	32291359	0.0761747	C6orf10	ENSG00000236672	intron_variant	T	-	-	-	-	-
2-4	rs4348357	6	32291359	0.0761747	C6orf10	ENSG00000206245	intron_variant	G	-	-	-	-	-
2-4	rs4348357	6	32291359	0.0761747	C6orf10	ENSG00000232106	intron_variant	T	-	-	-	-	-
2-4	rs4348357	6	32291359	0.0761747	C6orf10	ENSG00000234280	intron_variant	T	-	-	-	-	-
2-4	rs4348357	6	32291359	0.0761747	C6orf10	ENSG00000204296	intron_variant	G	0.6815	0.7118	0.7748	0.666	0.8241
2-4	rs4348357	6	32291359	0.0761747	C6orf10	ENSG00000226892	intron_variant	T	-	-	-	-	-
2-4	rs4348357	6	32291359	0.0761747	C6orf10	ENSG00000206310	intron_variant	T	-	-	-	-	-
2-4	rs17022254	12	94618296	0.0761745	PLXNC1	ENSG00000136040	intron_variant	T	0.3805	0.2334	0.0446	0.2266	0.1759
2-4	rs10500504	16	64920476	0.0761447	-	-	intergenic_variant	C	0.4576	0.5058	0.627	0.2734	0.4714
2-4	rs3800065	6	1783630	0.07614	GMDS	ENSG00000112699	intron_variant	A	0.5219	0.2363	0.5228	0.2187	0.3732
2-4	rs6550921	3	24883013	0.0761278	AC092422.1	ENSG00000237838	intron_variant,non_coding_transcript_variant	A	0.3434	0.183	0.3423	0.1352	0.1319
2-4	rs7584322	2	71140960	0.0755836	VAX2	ENSG00000116035	intron_variant	C	0.8381	0.4524	0.6567	0.5398	0.5706
2-4	rs1170348	6	84020324	0.0753294	ME1	ENSG00000065833	intron_variant	C	0.5469	0.5231	0.3581	0.3569	0.2577
2-4	rs11963169	6	125922477	0.074938	AL365259.1	ENSG00000237742	intron_variant,non_coding_transcript_variant	G	-	-	-	-	-
2-4	rs6840125	4	30025294	0.0747866	-	-	intergenic_variant	C	0.4962	0.0879	0.0526	0.0726	0.0348
2-4	rs7693807	4	135697955	0.0747192	AC093722.1	ENSG00000249000	intron_variant,non_coding_transcript_variant	C	0.4614	0.1571	0.0069	0.1302	0.1748
2-4	rs7115583	11	116784376	0.0746099	SIK3	ENSG00000160584	intron_variant	T	0.3896	0.0994	0.1349	0.0865	0.2249
2-4	rs7751666	6	43887461	0.0745836	-	-	intergenic_variant	G	0.2829	0.0403	0.1329	0.0298	0.1391
2-4	rs16849481	1	201959376	0.0745811	RNPEP	ENSG00000176393	intron_variant	T	0.0847	0.0014	0	0	0
2-4	rs12130305	1	209073907	0.0743912	-	-	intergenic_variant	C	0.152	0.4438	0.2798	0.4751	0.4223
2-4	rs13064158	3	10517836	0.0742698	ATP2B2	ENSG00000157087	intron_variant	G	0.0968	0.1859	0.4831	0.2018	0.4325
2-4	rs962880	5	173791376	0.0742484	LINC01411	ENSG00000249306	intron_variant,non_coding_transcript_variant	G	0.4304	0.6628	0.5546	0.4911	0.7045
2-4	rs9310901	3	29502389	0.074081	AC098650.1	ENSG00000283563	intron_variant,NMD_transcript_variant	A	0.3979	0.5288	0.4643	0.3658	0.32
2-4	rs6038648	20	6898828	0.074016	-	-	intergenic_variant	G	0.6694	0.6902	0.5962	0.7515	0.6575
2-4	rs6672027	1	204733391	0.0740026	-	-	regulatory_region_variant	A	0.6664	0.4928	0.631	0.1074	0.1074
2-4	rs4243474	6	145096340	0.0738223	UTRN	ENSG00000152818	intron_variant	G	0.7814	0.5893	0.8214	0.2058	0.4366
2-4	rs2697819	11	14073705	0.0732186	SPON1	ENSG00000262655	intron_variant	A	0.171	0.0159	0	0	0
2-4	rs7948970	11	11730134	0.0731791	-	-	regulatory_region_variant	A	0.4614	0.1916	0.0129	0.2813	0.1697
2-4	rs6740826	2	169027555	0.0729163	STK39	ENSG00000198648	intron_variant	A	0.3411	0.1643	0.1994	0.0954	0.1718
2-4	rs16938145	9	2256092	0.0728666	-	-	intergenic_variant	C	0.3215	0.2334	0.0645	0.1998	0.3027
2-4	rs6491241	13	28514849	0.0725931	ATP5F1EP2	ENSG00000180389	upstream_gene_variant	A	-	-	-	-	-
2-4	rs6505114	17	27499140	0.072547	MYO18A	ENSG00000196535	intron_variant	A	0.8381	0.5115	0.9008	0.5686	0.6994
2-4	rs11028409	11	25100385	0.0722806	LUZP2	ENSG00000187398	3_prime_UTR_variant	T	0.171	0.0303	0.0079	0.0219	0.0675
2-4	rs2194789	2	66124371	0.0722472	AC007389.1	ENSG00000204929	upstream_gene_variant	T	0.4962	0.4496	0.4603	0.2575	0.3139
2-4	rs11806102	1	179611021	0.0721716	TDRD5	ENSG00000162782	intron_variant	T	0.3245	0.4741	0.4782	0.4851	0.4438
2-4	rs4233726	2	28738493	0.0720459	PLB1	ENSG00000163803	intron_variant	A	-	-	-	-	-
2-4	rs4792855	17	43459697	0.07201	-	-	regulatory_region_variant	T	0.5303	0.4049	0.378	0.4732	0.498
2-4	rs4792855	17	43459697	0.07201	-	-	intergenic_variant	T	-	-	-	-	-
2-4	rs4792855	17	43459697	0.07201	-	-	intergenic_variant	T	-	-	-	-	-
2-4	rs7039379	9	120833115	0.0719857	-	-	intergenic_variant	T	0.1059	0.0144	0	0.001	0.0092
2-4	rs6798464	3	173868469	0.0718657	NLGN1	ENSG00000169760	intron_variant	C	0.6399	0.3055	0.5605	0.2833	0.271
2-4	rs265638	12	130063314	0.0717213	TMEM132D	ENSG00000151952	intron_variant	T	0.764	0.8631	0.9831	0.7704	0.862
2-4	rs11216598	11	117748452	0.0716612	FXYD6	ENSG00000137726	upstream_gene_variant	G	0.0492	0.1787	0.3304	0.163	0.3149
2-4	rs2697338	2	151317118	0.0716009	-	-	intergenic_variant	T	0.7958	0.9006	0.6667	0.9513	0.8937
2-4	rs7252442	19	29545502	0.0714952	-	-	intergenic_variant	T	0.8593	0.4928	0.7272	0.4384	0.6043
2-4	rs11171185	12	55342935	0.0714134	TESPA1	ENSG00000135426	downstream_gene_variant	T	0.1384	0.0375	0.0714	0.0099	0.001
2-4	rs8131161	21	21209919	0.0713328	-	-	intergenic_variant	G	0.093	0.0086	0.001	0	0
2-5	rs28895187	6	32424380	0.243284	HLA-DRB9	ENSG00000228260	downstream_gene_variant	A	-	-	-	-	-
2-5	rs28895187	6	32424380	0.243284	HLA-DRB9	ENSG00000196301	downstream_gene_variant	A	0.0976	0.1138	0.0516	0.1789	0.1687
2-5	rs28895187	6	32424380	0.243284	HLA-DRB9	ENSG00000226035	downstream_gene_variant	A	-	-	-	-	-
2-5	rs28895187	6	32424380	0.243284	HLA-DRB9	ENSG00000237591	downstream_gene_variant	G	-	-	-	-	-
2-5	rs28895187	6	32424380	0.243284	HLA-DRB9	ENSG00000234164	downstream_gene_variant	A	-	-	-	-	-
2-5	rs28895187	6	32424380	0.243284	HLA-DRB9	ENSG00000227384	downstream_gene_variant	A	-	-	-	-	-
2-5	rs28895187	6	32424380	0.243284	HLA-DRB9	ENSG00000232705	downstream_gene_variant	A	-	-	-	-	-
2-5	rs9398785	6	126057748	0.240612	AL365259.1	ENSG00000237742	intron_variant,non_coding_transcript_variant	A	-	-	-	-	-
2-5	rs9554677	13	100970465	0.230369	PCCA	ENSG00000175198	intron_variant	G	0.6392	0.6686	0.7798	0.5567	0.7669
2-5	rs13064158	3	10517836	0.22923	ATP2B2	ENSG00000157087	intron_variant	G	0.0968	0.1859	0.4831	0.2018	0.4325
2-5	rs10455510	6	90131156	0.226701	NACAP7	ENSG00000218965	downstream_gene_variant	C	0.3154	0.219	0.2778	0.3012	0.2444
2-5	rs4113420	13	108356329	0.222256	FAM155A	ENSG00000204442	intron_variant	C	0.7572	0.9193	0.8542	0.9264	0.9601
2-5	rs2395166	6	32388275	0.217652	-	-	intergenic_variant	A	-	-	-	-	-
2-5	rs2395166	6	32388275	0.217652	-	-	intergenic_variant	A	-	-	-	-	-
2-5	rs2395166	6	32388275	0.217652	-	-	intergenic_variant	A	-	-	-	-	-
2-5	rs2395166	6	32388275	0.217652	AC226007.1	ENSG00000275798	upstream_gene_variant	A	-	-	-	-	-
2-5	rs2395166	6	32388275	0.217652	-	-	intergenic_variant	A	-	-	-	-	-
2-5	rs2395166	6	32388275	0.217652	-	-	intergenic_variant	A	-	-	-	-	-
2-5	rs2395166	6	32388275	0.217652	-	-	intergenic_variant	A	-	-	-	-	-
2-5	rs2395166	6	32388275	0.217652	-	-	intergenic_variant	A	-	-	-	-	-
2-5	rs483058	11	116008515	0.217273	-	-	intergenic_variant	G	0.3071	0.2565	0.3393	0.1889	0.1861
2-5	rs17136136	5	113296159	0.216066	-	-	intergenic_variant	A	-	-	-	-	-
2-5	rs7285742	22	36980102	0.21294	CACNG2	ENSG00000166862	intron_variant	A	0.4811	0.353	0.2421	0.3807	0.3456
2-5	rs8098775	18	47131716	0.211167	-	-	regulatory_region_variant	C	0.2383	0.3228	0.4534	0.2604	0.1984
2-5	rs12451223	17	78279334	0.209126	RNF213	ENSG00000173821	intron_variant	G	0.6543	0.3386	0.3075	0.2157	0.2382
2-5	rs2569107	5	149821847	0.202968	RPS14	ENSG00000164587	downstream_gene_variant	T	0.6936	0.1138	0.3591	0.0457	0.2117
2-5	rs2271593	2	220168607	0.200331	PTPRN	ENSG00000054356	intron_variant	T	0.3502	0.2046	0.0694	0.159	0.2362
2-5	rs9424473	1	232818269	0.196581	-	-	regulatory_region_variant	A	0.5212	0.4481	0.5208	0.4254	0.3538
2-5	rs12509816	4	5116247	0.187119	STK32B	ENSG00000152953	intron_variant	G	0.1868	0.3429	0.6052	0.2833	0.3896
2-5	rs6940469	6	126081612	0.187119	HEY2	ENSG00000135547	3_prime_UTR_variant	A	0.1778	0.062	0.0367	0.0875	0.0685
2-5	rs6911639	6	32978178	0.186994	HLA-DOA	ENSG00000230141	upstream_gene_variant	C	-	-	-	-	-
2-5	rs6911639	6	32978178	0.186994	HLA-DOA	ENSG00000232957	upstream_gene_variant	T	-	-	-	-	-
2-5	rs6911639	6	32978178	0.186994	HLA-DOA	ENSG00000232962	upstream_gene_variant	C	-	-	-	-	-
2-5	rs6911639	6	32978178	0.186994	HLA-DOA	ENSG00000206292	upstream_gene_variant	C	-	-	-	-	-
2-5	rs6911639	6	32978178	0.186994	HLA-DOA	ENSG00000235744	upstream_gene_variant	C	-	-	-	-	-
2-5	rs6911639	6	32978178	0.186994	HLA-DOA	ENSG00000204252	upstream_gene_variant	C	0.2708	0.2334	0.2212	0.2087	0.32
2-5	rs6911639	6	32978178	0.186994	HLA-DOA	ENSG00000231558	upstream_gene_variant	C	-	-	-	-	-
2-5	rs6014412	20	54126140	0.186587	-	-	intergenic_variant	A	0.4849	0.1556	0.1498	0.1471	0.1452
2-5	rs12956736	18	71068949	0.185487	-	-	intergenic_variant	C	0.2262	0.1945	0.2093	0.2316	0.2229
2-5	rs10820120	9	105043748	0.183983	-	-	intergenic_variant	C	0.3064	0.2983	0.1389	0.1928	0.1237
2-5	rs17692676	8	2346899	0.183953	AC133633.2	ENSG00000282263	downstream_gene_variant	G	-	-	-	-	-
2-5	rs17692676	8	2346899	0.183953	AC245519.1	ENSG00000253444	downstream_gene_variant	G	-	-	-	-	-
2-5	rs2375856	2	197354190	0.183087	HECW2	ENSG00000138411	intron_variant	T	0.553	0.245	0.0804	0.2117	0.2301
2-5	rs2822692	21	15856095	0.17895	SAMSN1	ENSG00000155307	downstream_gene_variant	C	0.472	0.2003	0.4663	0.1481	0.2076
2-5	rs13416390	2	77520451	0.177693	LRRTM4	ENSG00000176204	intron_variant	C	0.4198	0.1037	0.1429	0.0338	0.1769
2-5	rs13061243	3	165859107	0.176022	-	-	intergenic_variant	A	-	-	-	-	-
2-5	rs3920986	11	133148455	0.17513	OPCML	ENSG00000183715	intron_variant	G	0.4667	0.5086	0.7351	0.2336	0.3671
2-5	rs6022378	20	51917248	0.173911	TSHZ2	ENSG00000182463	intron_variant	G	0.6952	0.5187	0.3621	0.5994	0.6329
2-5	rs12591848	15	61085693	0.173254	RORA	ENSG00000069667	intron_variant	A	0.0991	0.1282	0.4325	0.1511	0.2699
2-5	rs10915829	1	225641541	0.172888	AC092811.1	ENSG00000234476	intron_variant,non_coding_transcript_variant	G	0.0862	0.1671	0.1022	0.1292	0.1104
2-5	rs11910142	21	36816352	0.172389	RUNX1	ENSG00000159216	intron_variant,non_coding_transcript_variant	G	0.3298	0.1585	0.0982	0.1998	0.1636
2-5	rs7765379	6	32680928	0.172376	AL662789.1	ENSG00000232080	upstream_gene_variant	G	0.09	0.1297	0.0724	0.1312	0.0297
2-5	rs7765379	6	32680928	0.172376	AL731683.1	ENSG00000232026	upstream_gene_variant	G	-	-	-	-	-
2-5	rs7765379	6	32680928	0.172376	AL773543.1	ENSG00000230150	upstream_gene_variant	G	-	-	-	-	-
2-5	rs7765379	6	32680928	0.172376	CR753846.1	ENSG00000234331	upstream_gene_variant	G	-	-	-	-	-
2-5	rs7765379	6	32680928	0.172376	BX927168.1	ENSG00000226139	upstream_gene_variant	G	-	-	-	-	-
2-5	rs7765379	6	32680928	0.172376	BX248406.1	ENSG00000232343	upstream_gene_variant	G	-	-	-	-	-
2-5	rs7765379	6	32680928	0.172376	CR759848.1	ENSG00000226550	upstream_gene_variant	T	-	-	-	-	-
2-5	rs10764519	10	25321244	0.17212	AL512598.2	ENSG00000285859	intron_variant,non_coding_transcript_variant	A	0.382	0.4827	0.4871	0.332	0.4182
2-5	rs13408910	2	128196930	0.171545	IWS1	ENSG00000163166	intron_variant,NMD_transcript_variant	T	0.4652	0.6513	0.7946	0.5159	0.5808
2-5	rs11903971	2	233822436	0.16957	NGEF	ENSG00000066248	intron_variant	T	0.2617	0.0216	0.0228	0.0358	0.0194
2-5	rs6038678	20	6971610	0.16957	-	-	intergenic_variant	A	0.82	0.9582	0.8879	0.9801	0.9427
2-5	rs9568197	13	49987868	0.169391	CAB39L	ENSG00000102547	5_prime_UTR_variant	A	0.2027	0.2233	0.4504	0.167	0.272
2-5	rs2381762	2	146450099	0.16932	-	-	intergenic_variant	G	0.5719	0.6081	0.3968	0.8757	0.7935
2-5	rs6034446	20	16274115	0.16838	KIF16B	ENSG00000089177	intron_variant	A	0.4788	0.1412	0.0635	0.1789	0.0787
2-5	rs7160685	14	93223990	0.16541	-	-	intergenic_variant	T	0.1392	0.3588	0.4544	0.3439	0.3804
[truncated: 8,806 more rows]
